# Supplementary material for: ProGeM: a framework for the prioritization of candidate causal genes at molecular quantitative trait loci
Source: Nucleic Acids Res. 2018 Sep 20;47(1):e3. doi: 10.1093/nar/gky837 (PMC6326795; doi:10.1093/nar/gky837)
Supplement: Supplementary Data [file gky837_supplemental_files.zip]

Archive with 2 entries (2 files):
- Stacey_Supplementary_Figures.pdf
- Stacey_Supplementary_Tables.xlsx
