# Supplementary material for: ProGeM: a framework for the prioritization of candidate causal genes at molecular quantitative trait loci
Source: Nucleic Acids Res. 2018 Sep 20;47(1):e3. doi: 10.1093/nar/gky837 (PMC6326795; doi:10.1093/nar/gky837)
Supplement: Supplementary Data [file gky837_supplemental_files.zip › Stacey_Supplementary_Tables.xlsx]

## Sheet: Table S1
Table S1. Literature-derived set of 227 independent metabolite QTLs with expert-curated causal genes. General annotation of each gene is included along with the nature and source of evidence linking each causal gene to the corresponding mQTL.
QTLs are assigned to the metabolite with the highest significance.
EUR; European, AFR; African, EAS; East Asian, SAS; South Asian, JPT; Japanese in Tokyo, ASW; Americans of African ancestry in SW USA, AMR; Ad Mixed American, ZZ1; Native American, ZZ2; Hawaiian, MGI; Mouse Genome Informatics, EC; Enzyme Commission.
* rs10403668 (mQTL: 192) is a potential shoulder of the signal tagged by rs6511720 (mQTL: 193), but it was retained as a sentinel variant because it resides more than 500kb from rs6511750, and has p<5E-08.
mQTL	mQTL source	Sentinel rsID	Chr	Position (GRCh37)	Ethnicity	Reported metabolite or trait name	standardized trait name	HMDB or EFO identifier (with hyperlink)	-log10(pvalue)	Expert-curated causal gene							Gene encodes an enzyme impacting metabolite		Gene encodes a transporter or carrier for metabolite	Gene encodes a receptor or binding-partner for metabolite	Gene product affects the expression of genes known to impact the metabolite	Gene product acts on a molecule or pathway known to impact the metabolite	Gene product is known to act on a related metabolite	Other evidence	Evidence sentence	Evidence source (PMID)
										GRCh37		GRCh38 (if different)		Description	MGI ID	Relevant EC number	Directly	Indirectly
										HGNC symbol	Ensembl gene ID	HGNC symbol	Ensembl gene ID
1	23824729	rs1801133	1	11856378	EUR	Homocysteine levels	Homocysteine	HMDB0000742	103.398	MTHFR	ENSG00000177000	-	-	methylenetetrahydrofolate reductase (NAD(P)H) [Source:HGNC Symbol;Acc:7436]	MGI:106639	1.5.1.20	-	TRUE	-	-	-	-	-	-	MTHFR encodes methylenetetrahydrolate reductase, an enzyme that catalyzes the conversion of 5,10-methylenetetrahydrofolate to 5-methyltetrahydrofolate, which is the methyl donor in the conversion of homocysteine to methionine. Defects in MTHFR lead to homocysteinuria.	5057914
2	Twins UK/Kora	rs532545	1	20915172	EUR	uridine - M00606	Uridine	HMDB0000296	7.467	CDA	ENSG00000158825	-	-	cytidine deaminase [Source:HGNC Symbol;Acc:1712]	MGI:1919519	3.5.4.5	TRUE	-	-	-	-	-	-	-	CDA encodes cytidine deaminase which deaminates cytidine, producing uridine.	8422236
3	20558539	rs1697421	1	21823292	EUR	Phosphorus levels	Phosphorus	HMDB0001315	27	ALPL	ENSG00000162551	-	-	alkaline phosphatase, liver/bone/kidney [Source:HGNC Symbol;Acc:438]	MGI:87983	3.1.3.1	-	TRUE	-	-	-	-	-	-	ALPL encodes the liver alkaline phosphatase. Loss of function of alkaline phosphatase causes hypophosphatasia.	3174660
4	GLGC	rs10903129	1	25768937	AFR+EAS+EUR+SAS	LDL Cholesterol	low density lipoprotein cholesterol measurement	EFO_0004611	16.519	LDLRAP1	ENSG00000157978	-	-	low density lipoprotein receptor adaptor protein 1 [Source:HGNC Symbol;Acc:18640]	MGI:2140175	-	-	-	-	-	-	TRUE	-	-	LDLRAP1 encodes an adapter protein which binds to the LDL receptor. Mutations in this gene cause a form of familial hypercholesterolemia.	15166224
5	26068415	rs7529794	1	40403370	EUR	lysoPC a C16:0	LysoPC(16:0)	HMDB0010382	12.552	MFSD2A	ENSG00000168389	-	-	major facilitator superfamily domain containing 2A [Source:HGNC Symbol;Acc:25897]	MGI:1923824	-	-	-	TRUE	-	-	-	-	-	MFSD2A encodes a lysophosphotidylcholine transporter.	24828044
6	23824729	rs4660306	1	45978675	EUR	Homocysteine levels	Homocysteine	HMDB0000742	8.699	MMACHC	ENSG00000132763	-	-	methylmalonic aciduria (cobalamin deficiency) cblC type, with homocystinuria [Source:HGNC Symbol;Acc:24525]	MGI:1914346	-	-	-	-	-	-	TRUE	-	-	MMACHC encodes a cobalamin-binding protein. Defects in MMACHC are a known cause of homocystinuria.	16311595
7	24816252	rs7542172	1	46990681	EUR	Blood metabolite levels (erythritol)	erythritol	HMDB0002994	11.699	AKR1A1	ENSG00000117448	-	-	aldo-keto reductase family 1, member A1 (aldehyde reductase) [Source:HGNC Symbol;Acc:380]	MGI:1929955	1.1.1.2	TRUE	-	-	-	-	-	-	-	AKR1A1 encodes an aldehyde reductase which can catalyze the production of erythritol	4402936
8	24816252	rs6678639	1	47331966	EUR	Blood metabolite ratios (10-undecenoate (11:1n1)/X-11438)	Undecylenic acid / 11-Hydroxy-9-tridecenoic acid	HMDB33724 / HMDB0035881	85.097	CYP4A11	ENSG00000187048	-	-	cytochrome P450, family 4, subfamily A, polypeptide 11 [Source:HGNC Symbol;Acc:2642]	MGI:88611; MGI:3028580	-	-	-	-	-	-	-	TRUE	-	CYP4A11 encodes a fatty acid omega-hydroxylase. X-11438 may be a hydroxylated tridecenoic acid (C13:1(OH)) so may represent a product.	10860550
9	Twins UK/Kora	rs13375749	1	53695882	EUR	Blood metabolite levels (glutaroyl carnitine)	Glutarylcarnitine	HMDB13130	27.553	CPT2	ENSG00000157184	-	-	carnitine palmitoyltransferase 2 [Source:HGNC Symbol;Acc:2330]	MGI:109176	2.3.1.21	-	TRUE	-	-	-	-	-	-	CPT2 encodes carnitine palmitoyltransferase II, which catalyzes the transfer of palmitate and related metabolites from carnitine to coenzyme A in the mitochondrial inner membrane.	9654057
10	23408906	rs2235544	1	54375570	EUR	Thyroid hormone levels (FT4: free thyroxine)	Thyroxine	HMDB0000248	31.097	DIO1	ENSG00000211452	-	-	deiodinase, iodothyronine, type I [Source:HGNC Symbol;Acc:2883]	MGI:94896	1.21.99.4	TRUE	-	-	-	-	-	-	-	DIO1 encodes an iodothyronine deiodinase which deiodinates of thyroxine (T4) to produce the biologically active hormone T3	1400883
11	GLGC	rs11591147	1	55505647	AFR+EAS+EUR+SAS	LDL Cholesterol	low density lipoprotein cholesterol measurement	EFO_0004611	142.067	PCSK9	ENSG00000169174	-	-	proprotein convertase subtilisin/kexin type 9 [Source:HGNC Symbol;Acc:20001]	MGI:2140260	-	-	TRUE	-	-	-	-	-	-	PCSK9 encodes a protein that binds to the LDLR receptor, promoting its degradation and thus influencing circulating LDL cholesterol levels. Rare gain of function mutations result in greatly elevated LDL cholesterol levels.	12730697
12	GLGC	rs4587594	1	63133930	Caucasian	Triglycerides	triglyceride measurement	EFO_0004530	81.456	ANGPTL3	ENSG00000132855	-	-	angiopoietin-like 3 [Source:HGNC Symbol;Acc:491]	MGI:1353627	-	-	-	-	-	-	TRUE	-	-	ANGPTL3 encodes a protein that regulates triglyceride clearance by reducing the activity of lipoprotein lipase (LPL).	22063269
13	24816252	rs4949874	1	76161889	EUR	Blood metabolite ratios (acetylcarnitine/hexanoylcarnitine)	L-Acetylcarnitine / Hexanoylcarnitine	HMDB0000201 / HMDB0000705	171.699	ACADM	ENSG00000117054	-	-	acyl-CoA dehydrogenase, C-4 to C-12 straight chain [Source:HGNC Symbol;Acc:89]	MGI:87867	1.3.8.7	-	-	-	-	-	-	TRUE	-	ACADM encodes an acyl-CoA dehydrogenase with a preference for medium chain length acyl-CoAs. Acyl-CoAs are converted to acyl-carnitines for circulation which are then detected in the plasma.	3597357
14	24159190	rs28489187	1	85797110	EUR	Serum dimethylarginine levels (asymmetric)	Asymmetric dimethylarginine	HMDB0001539	40	DDAH1	ENSG00000153904	-	-	dimethylarginine dimethylaminohydrolase 1 [Source:HGNC Symbol;Acc:2715]	MGI:1916469	3.5.3.18	TRUE	-	-	-	-	-	-	-	DDAH1 encodes dimethylarginine dimethylaminohydrolase which acts directly on dimethylarginine.	7608105
15	21502573	rs12029080	1	95053353	EUR	D-dimer levels	D dimer measurement	EFO_0004507	51.222	F3	ENSG00000117525	-	-	coagulation factor III (thromboplastin, tissue factor) [Source:HGNC Symbol;Acc:3541]	MGI:88381	-	-	-	-	-	-	TRUE	-	-	F3 encodes coagulation factor 3, also known as tissue factor, which is involved in the initiation of the clotting cascade, which eventually results in the production of fibrin. The D-dimer metabolite is a degredation product of fibrin clots.	12223078
16	GLGC	rs646776	1	109818530	AFR+EAS+EUR+SAS	LDL Cholesterol	low density lipoprotein cholesterol measurement	EFO_0004611	271.788	SORT1	ENSG00000134243	-	-	sortilin 1 [Source:HGNC Symbol;Acc:11186]	MGI:1338015	-	-	-	-	-	-	-	TRUE	-	SORT1 encodes sortilin, a receptor with a role in VLDL secretion from the liver	20686566
17	Twins UK/Kora	rs12141041	1	119952776	EUR	alpha-hydroxyisovalerate - M33937	2-Hydroxy-3-methylbutyric acid	HMDB0000407	11.751	HAO2	ENSG00000116882	-	-	hydroxyacid oxidase 2 (long chain) [Source:HGNC Symbol;Acc:4810]	MGI:96012	1.1.3.15	-	-	-	-	-	-	TRUE	-	HAO2 encodes a 2-hydroxyacid oxidase which catalyzes the oxidation of L-alpha-hydroxy acids; alpha-hydroxyisovalerate or a related metabolite may be a potential substrate	10777549
18	24816252	rs1163251	1	120209755	EUR	Blood metabolite levels (serine)	L-Serine	HMDB0000187	26.155	PHGDH	ENSG00000092621	-	-	phosphoglycerate dehydrogenase [Source:HGNC Symbol;Acc:8923]	MGI:1355330	1.1.1.95	-	TRUE	-	-	-	-	-	-	PHGDH encodes a phosphoglycerate dehydrogenase which catalyses the first and rate-limiting step in serine biosynthesis.	16589713
19	23263486	rs1471633	1	145723739	EUR	Urate levels	Uric acid	HMDB0000289	29	PDZK1	ENSG00000174827	-	-	PDZ domain containing 1 [Source:HGNC Symbol;Acc:8821]	MGI:1928901	-	-	-	-	-	-	TRUE	-	-	PDZK1 encodes a protein that binds to and regulates the activity of URAT1 (encoded by SLC22A12), which is a urate transporter.	15304510
20	23720494	rs2769264	1	151344741	EUR	Blood trace element (Cu levels)	Copper	HMDB0000657	19.523	SELENBP1	ENSG00000143416	-	-	selenium binding protein 1 [Source:HGNC Symbol;Acc:10719]	MGI:96825	-	-	-	-	TRUE	-	-	-	-	SELENBP1 encodes a selenium-binding protein. The Arabidopsis ortholog (61% identity) has been shown to bind copper.	25274629
21	24816252	rs6693388	1	151930645	EUR	Blood metabolite ratios (linoleate (18:2n6)/X-12442--5,8-tetradecadienoate)	Linoleic acid / 5,8-Tetradecadienoic acid	HMDB0000673 / HMDB0000560	37.398	THEM4	ENSG00000159445	-	-	thioesterase superfamily member 4 [Source:HGNC Symbol;Acc:17947]	MGI:1923028	3.1.2.2	-	-	-	-	-	-	TRUE	-	THEM4 is a broad range acyl-CoA thioesterase with a preference for medium and long chain acyl-CoAs. [19453107]. X-12442 has been identified as 5,8-tetradecadienoate.	19453107
22	20700443	rs4072037	1	155162067	EUR	Magnesium levels	Magneseium	HMDB0000547	35.699	MUC1	ENSG00000185499	-	-	mucin 1, cell surface associated [Source:HGNC Symbol;Acc:7508]	MGI:97231	-	-	-	TRUE	-	-	-	-	-	MUC1 encodes a mucin protein which forms a mucosal layer in intestines and kidney and may regulate absorption of magnesium	1983814
23	GLGC	rs12145743	1	156700651	AFR+EAS+EUR+SAS	HDL Cholesterol	high density lipoprotein cholesterol measurement	EFO_0004612	7.744	APOA1BP	ENSG00000163382	NAXE	-	apolipoprotein A-I binding protein [Source:HGNC Symbol;Acc:18453]	MGI:2180167	-	-	-	TRUE	-	-	-	-	-	NAXE (formerly APOA1BP) encodes an APOA1 binding protein which promotes cholesterol efflux into high density lipoprotein (HDL) particles.	23719382
24	27005778	rs4503368	1	161190250	EUR	XL.HDL.PL	high density lipoprotein cholesterol measurement	EFO_0004612	10.495	APOA2	ENSG00000158874	-	-	apolipoprotein A-II [Source:HGNC Symbol;Acc:601]	MGI:88050	-	-	-	TRUE	-	-	-	-	-	APOA2 encodes apolipoprotein A-II, a major component of HDL particles	24089247
25	21502573	rs6687813	1	169477574	EUR	D-dimer levels	D dimer measurement	EFO_0004507	13.699	F5	ENSG00000198734	-	-	coagulation factor V (proaccelerin, labile factor) [Source:HGNC Symbol;Acc:3542]	MGI:88382	-	-	TRUE	-	-	-	-	-	-	F5 encodes coagulation factor 5, an essential element of the clotting cascade, which eventually results in the production of fibrin. The D-dimer metabolite is a degredation product of fibrin clots.	25231258
26	24816252	rs7061710	1	171080615	EUR	Blood metabolite levels (X-11786--methylcysteine)	Methylcysteine	HMDB0002108	13.097	FMO3	ENSG00000007933	-	-	flavin containing monooxygenase 3 [Source:HGNC Symbol;Acc:3771]	MGI:1100496	-	-	-	-	-	-	-	TRUE	-	FMO3 encodes a flavin containing monooxygenase which can act on S-allyl-cysteine and methionine. Methylcysteine is a plausible substrate. This isozyme prefers smaller substrates and shows highest expression in liver.	18775983
27	Twins UK/Kora	rs7535263	1	196682346	EUR	HWESASXX - M32836	C3f, complement C3 derived peptide	related to EFO_0004983	7.657	CFH	ENSG00000000971	-	-	complement factor H [Source:HGNC Symbol;Acc:4883]	MGI:88385	-	-	-	-	-	-	TRUE	-	-	CFH encodes complement factor H which binds complement factor 3. The detected analyte is a peptide fragment of complement factor 3.	6219696
28	23362303	rs11119805	1	211918244	EUR	Stearic acid (18:0) plasma levels	Stearic acid	HMDB0000827	8.523	LPGAT1	ENSG00000123684	-	-	lysophosphatidylglycerol acyltransferase 1 [Source:HGNC Symbol;Acc:28985]	MGI:2446186	2.3.0.-	-	-	-	-	-	-	TRUE	-	LPGAT1 encodes a lysophosphatidylglycerol acyltransferase which transfers long-chain acyl-CoAs to lysophosphatidylglycerol with a demonstrated preference for stearoyl-CoA.	15485873
29	26025379	rs1776029	1	220080028	unknown	Manganese|plasma	Manganese	HMDB0001333	13.658	SLC30A10	ENSG00000196660	-	-	solute carrier family 30, member 10 [Source:HGNC Symbol;Acc:25355]	MGI:2685058	-	-	-	TRUE	-	-	-	-	-	SLC30A10 encodes a transporter with specificity for manganese.	25319704
30	GLGC	rs4846914	1	230295691	AFR+EAS+EUR+SAS	HDL Cholesterol	high density lipoprotein cholesterol measurement	EFO_0004612	40.454	GALNT2	ENSG00000143641	-	-	UDP-N-acetyl-alpha-D-galactosamine:polypeptide N-acetylgalactosaminyltransferase 2 (GalNAc-T2) [Source:HGNC Symbol;Acc:4124]	MGI:894694	-	-	TRUE	-	-	-	-	-	-	GALNT2 encodes an acetylgalactosaminyltransferase which glycosylates the APOC3 protein, which in turn inhibits the lipoprotein lipase (LPL) enzyme which hydrolyzes triglycerides from triglyceride-containing lipoproteins, leading to the generation of HDL	22152306
31	GLGC	rs558971	1	234853406	AFR+EAS+EUR+SAS	Total Cholesterol	Cholesterol	HMDB0000067	27.153	IRF2BP2	ENSG00000168264	-	-	interferon regulatory factor 2 binding protein 2 [Source:HGNC Symbol;Acc:21729]	MGI:2443921	-	-	-	-	-	-	TRUE	-	-	IRF2BP2 encodes a protein which binds to the interferon regulatory factor 2 transcription factor. This transcription factor is essential for the activation of the ABCA1 cholesterol transporter.	26195219
32	23824729	rs2275565	1	237048676	EUR	Homocysteine levels	Homocysteine	HMDB0000742	9.699	MTR	ENSG00000116984	-	-	5-methyltetrahydrofolate-homocysteine methyltransferase [Source:HGNC Symbol;Acc:7468]	MGI:894292	2.1.1.13	TRUE	-	-	-	-	-	-	-	MTR encodes 5-methyltetrahydrofolate-homocysteine methyltransferase. The enzyme acts on homocysteine to produce methionine	2407589
33	GLGC	rs1367117	2	21263900	AFR+EAS+EUR+SAS	LDL Cholesterol	low density lipoprotein cholesterol measurement	EFO_0004611	182.023	APOB	ENSG00000084674	-	-	apolipoprotein B [Source:HGNC Symbol;Acc:603]	MGI:88052	-	-	-	TRUE	-	-	-	-	-	APOB encodes apolipoprotein B, a major component of LDL particles. Defects in APOB can lead to familial hypercholesterolemia.	52771
34	24816252	rs1395	2	27424636	EUR	Blood metabolite levels (pantothenate)	Pantothenic acid	HMDB0000210	10.097	SLC5A6	ENSG00000138074	-	-	solute carrier family 5 (sodium/multivitamin and iodide cotransporter), member 6 [Source:HGNC Symbol;Acc:11041]	MGI:2660847	-	-	-	TRUE	-	-	-	-	-	SLC5A6 encodes a solute transporter with demonstrated activity for pantothenate	9516450
35	24816252	rs559555	2	31810974	EUR	Blood metabolite ratios (X-11444/X-12844) (X-11444 is tentatively identified by Metabolon as urocortisol glucuronide or cortolone glucuronide and X-12844 is tentatively identified as tetrahydrocortisone glucuronide)	cortolone glucuronide	HMDB0010320	44	SRD5A2	ENSG00000049319	-	ENSG00000277893	steroid-5-alpha-reductase, alpha polypeptide 2 (3-oxo-5 alpha-steroid delta 4-dehydrogenase alpha 2) [Source:HGNC Symbol;Acc:11285]	MGI:2150380	-	-	-	-	-	-	-	TRUE	-	SRD5A2 encodes the type II steroid 5 alpha-reductase enzyme best known for converting testosterone to dihydrotestosterone. The metabolites represented by the ratio detected here are also steroid molecules differing in reduction at carbon 5. The enzyme has known activity against corticosterone.	7734398
36	22286219	rs2160387	2	65220910	EUR	Metabolite levels (Ala, Val)	L-Alanine / L-Valine	HMDB0000161 / HMDB0000883	21.523	SLC1A4	ENSG00000115902	-	-	solute carrier family 1 (glutamate/neutral amino acid transporter), member 4 [Source:HGNC Symbol;Acc:10942]	MGI:2135601	-	-	-	-	-	-	-	TRUE	-	SLC1A4 encodes a neutral amino acid transporter with demonstrated activity for alanine, serine, cysteine and threonine. 2-aminobutyrate is structurally similar to these amino acids.	7896285
37	24816252	rs13538	2	73868328	EUR	Blood metabolite ratios (N-acetylornithine/myo-inositol)	N-Acetylornithine / myo-Inositol	HMDB0003357 / HMDB0000211	497.301	NAT8	ENSG00000144035	-	-	N-acetyltransferase 8 (GCN5-related, putative) [Source:HGNC Symbol;Acc:18069]	MGI:1915646	2.3.1.-	-	-	-	-	-	-	TRUE	-	NAT8 shows sequence similarity to N-acetyltransferases. N-acetylornithine may be a product or related to a product. Ornithine itself is part of the urea cycle and myoinositol levels are altered in patients with urea cycle disorders.	18662894
38	GLGC	rs10490626	2	118835841	AFR+EAS+EUR+SAS	LDL Cholesterol	low density lipoprotein cholesterol measurement	EFO_0004611	11.77	INSIG2	ENSG00000125629	-	-	insulin induced gene 2 [Source:HGNC Symbol;Acc:20452]	MGI:1920249	-	-	-	-	-	-	TRUE	-	-	INSIG2 encodes a protein that plays a key role in regulating the SREBP cleavage-activating protein (SCAP), thus providing a means for feedback regulation of cholesterol synthesis over a wide range of sterol concentrations.	12242332
39	24816252	rs6430553	2	135631400	EUR	Blood metabolite levels (X-12095--N1-methyl-3-pyridone-4-carboxamide)	N1-Methyl-4-pyridone-3-carboxamide	HMDB0004194	11.222	ACMSD	ENSG00000153086	-	-	aminocarboxymuconate semialdehyde decarboxylase [Source:HGNC Symbol;Acc:19288]	MGI:2386323	-	-	TRUE	-	-	-	-	-	-	ACMSD encodes alpha-Amino-beta-carboxymuconate-epsilon-semialdehyde decarboxylase, the key enzyme regulating de novo synthesis of nicitinamide adenine dinucleotide (NAD) from tryptophan. The metabolite in question, N1-methyl-3-pyridone-4-carboxamide, is an endproduct of NAD degradation.	16807375, 12694300
40	20081858	rs560887	2	169763148	EUR	Fasting glucose-related traits (FPG)	D-Glucose	HMDB0000122	217.046	G6PC2	ENSG00000152254	-	-	glucose-6-phosphatase, catalytic, 2 [Source:HGNC Symbol;Acc:28906]	MGI:1277193	3.1.3.9	-	TRUE	-	-	-	-	-	-	G6PC2 encodes a pancreas-specific glucose-6-phosphatase. This enzyme influences the fasting glucose set point for basal insulin secretion.	23274894
41	24097068	rs2287623	2	169830155	EUR	Cholesterol, total	Cholesterol	HMDB0000067	11.398	ABCB11	ENSG00000073734	-	-	ATP-binding cassette, sub-family B (MDR/TAP), member 11 [Source:HGNC Symbol;Acc:42]	MGI:1351619	-	-	-	-	-	-	-	TRUE	-	ABCB11 encodes a transporter for taurocholate, a bile acid derived from cholesterol	1862084
42	26068415	rs7582179	2	178370631	EUR	PC ae C44:5	PC(o-22:2(13Z,16Z)/22:3(10Z,13Z,16Z))	HMDB0013456	9.39	AGPS	ENSG00000018510	-	-	alkylglycerone phosphate synthase [Source:HGNC Symbol;Acc:327]	MGI:2443065	2.5.1.26	-	TRUE	-	-	-	-	-	-	AGPS encodes the alkylglycerone phosphate synthase which generates ether phospholipids such as the metabolite detected here.	10215861
43	24816252	rs3738934	2	210874246	EUR	Blood metabolite levels (X-13431--nonanoylcarnitine)	Nonanoylcarnitine	HMDB0013288	134	ACADL	ENSG00000115361	-	-	acyl-CoA dehydrogenase, long chain [Source:HGNC Symbol;Acc:88]	MGI:87866	1.3.8.8	-	-	-	-	-	-	TRUE	-	ACADL encodes Long-chain acyl-CoA dehydrogenase which has activity against a variety of medium and long chain acyl-CoAs . Intracellular acyl-CoAs are converted to acyl-carnitines for circulation.	10832093
44	27005778	rs1047891	2	211540507	EUR	Glycine	Glycine	HMDB0000123	300	CPS1	ENSG00000021826	-	-	carbamoyl-phosphate synthase 1, mitochondrial [Source:HGNC Symbol;Acc:2323]	MGI:891996	6.3.4.16	-	TRUE	-	-	-	-	-	-	CPS1 encodes a mitochondrial carbamoyl phosphate synthetase which takes ammonia as a substrate. Glycine and ammonia are interconverted via the glycine cleavage complex.	18941301
45	24068962	rs1550532	2	234000000	EUR	Calcium levels	Calcium	HMDB0000464	10.097	TRPM8	ENSG00000144481	-	-	transient receptor potential cation channel subfamily M member 8	MGI:2181435	-	-	-	TRUE	-	-	-	-	-	TRPM8 encodes a calcium-permeable channel activated by menthol and cold.	11882888
46	19414484	rs6742078	2	234672639	unknown	Bilirubin levels	Bilirubin	HMDB0000054	323.301	UGT1A1	ENSG00000242366	UGT1A8	-	UDP glucuronosyltransferase 1 family, polypeptide A1 [Source:HGNC Symbol;Acc:12530]	MGI:98898	-	TRUE	-	-	-	-	-	-	-	UGT1A1 encodes an enzyme with bilirubin glucuronidating activity. Bilirubin is derived from biliverdin.	1898728
47	26352407	rs6748734	2	241837452	EUR	alpha-ketoisovalerate|urine	alpha-Ketoisovaleric acid	HMDB0000019	17.159	AGXT	ENSG00000172482	-	-	alanine-glyoxylate aminotransferase [Source:HGNC Symbol;Acc:341]	MGI:1329033	-	TRUE	-	-	-	-	-	-	-	AGXT encodes alanine-glyoxylate aminotransferase. When acting on valine, rather than alanine, as a substrate, the enzyme will produce alpha-ketoisovaleric acid as a product (see EC code EC 2.6.1.66). The mouse and rat orthologs have demonstrated activity on valine.	629740
48	GLGC	rs7616006	3	12267648	AFR+EAS+EUR+SAS	Total Cholesterol	Cholesterol	HMDB0000067	16.075	PPARG	ENSG00000132170	-	-	peroxisome proliferator-activated receptor gamma [Source:HGNC Symbol;Acc:9236]	MGI:97747	-	-	-	-	-	TRUE	-	-	-	PPARG encodes a transcription factor that upreguates ABCA1 among other proteins involved in lipid metabolism.	11135616
49	24816252	rs6804368	3	30753573	EUR	Blood metabolite levels (X-12244--N-acetylcarnosine)	Acetylcarnosine	HMDB0012881	20.097	GADL1	ENSG00000144644	-	-	glutamate decarboxylase-like 1 [Source:HGNC Symbol;Acc:27949]	MGI:1920998	-	-	TRUE	-	-	-	-	-	-	GADL1 encodes the glutamate decarboxylase-like protein 1 which produces beta-alanine, a component of the dipeptide carnosine	23038267
50	26352407	rs3132440	3	38395562	EUR	glycolate|urine	Glycolic acid	HMDB0000115	13.53	XYLB	ENSG00000093217	-	-	xylulokinase homolog (H. influenzae) [Source:HGNC Symbol;Acc:12839]	MGI:2142985	2.7.1.17	-	TRUE	-	-	-	-	-	-	XYLB encodes a xylulokinase homolog which phosphorylates D-xylulose, a precursor of glycolate	9783918
51	26352407	rs17279437	3	45814094	EUR	N,N-dimethylglycine/alanine|urine	Dimethylglycine / L-Alanine	HMDB0000092 / HMDB0000161	59.074	SLC6A20	ENSG00000163817	-	-	solute carrier family 6 (proline IMINO transporter), member 20 [Source:HGNC Symbol;Acc:30927]	MGI:2143217; MGI:1336891	-	-	-	TRUE	-	-	-	-	-	SLC6A20 encodes a transporter for N-methylglycine, proline and other specific amino acids.	15632147
52	24816252	rs4687717	3	53282188	EUR	Blood metabolite ratios (phosphate/erythronate)	Phosphate / Erythronic acid	HMDB0001429 / HMDB0000613	22.046	TKT	ENSG00000163931	-	-	transketolase [Source:HGNC Symbol;Acc:11834]	MGI:105992	2.2.1.1	-	-	-	-	-	-	TRUE	-	TKT encodes transkelolase, an enzyme with a prefererence for D-erythrose 4-phosphate as a substrate.	9924800
53	24816252	rs17806888	3	67416322	EUR	Blood metabolite levels (succinylcarnitine)	Succinylcarnitine	HMDB0061717	10.155	SUCLG2	ENSG00000172340	-	-	succinate-CoA ligase, GDP-forming, beta subunit [Source:HGNC Symbol;Acc:11450]	MGI:1306824	6.2.1.4	-	-	-	-	-	-	TRUE	-	SUCLG2 encodes the beta subunit of succinate-CoA ligase which acts on succinate-CoA. Acyl-CoAs and acyl-carnitines are readily interconverted.	18392745
54	24068962	rs1801725	3	122003757	EUR	Calcium levels	Calcium	HMDB0000464	85.046	CASR	ENSG00000036828	-	-	calcium-sensing receptor [Source:HGNC Symbol;Acc:1514]	MGI:1351351	-	-	-	-	-	-	TRUE	-	-	CASR encodes the calcium sensing receptor, a GPCR which binds calcium and regulates parathyroid hormone secretion which in turn regulates circulating levels of calcium.	11013439
55	23823483	rs9844948	3	124451064	EUR	Orotic acid	Orotic acid	HMDB0000226	9.119	UMPS	ENSG00000114491	-	-	uridine monophosphate synthetase [Source:HGNC Symbol;Acc:12563]	MGI:1298388	2.4.2.10; 4.1.1.23	TRUE	-	-	-	-	-	-	-	UMPS encodes uridine monophosphate synthetase, the enzyme which converts orotic acid to uridine. Enzyme deficiency results in accumulation of orotic acid.	6893554
56	24651765	rs10934753	3	125906179	AFR+EUR	Plasma homocysteine levels (post-methionine load test)	Homocysteine	HMDB0000742	12.155	ALDH1L1	ENSG00000144908	-	-	aldehyde dehydrogenase 1 family, member L1 [Source:HGNC Symbol;Acc:3978]	MGI:1340024	1.5.1.6	-	-	-	-	-	-	TRUE	-	ALDH1L1 encodes a multifunctional enzyme which includes 10-formyltetrahydrofolate dehydrogenase activity. The gene thus plays a key role in one carbon metabolism.	7702556
57	25352340	rs8177240	3	133477701	EUR	Iron|serum	Iron	HMDB0015531	19.177	TF	ENSG00000091513	-	-	transferrin [Source:HGNC Symbol;Acc:11740]	MGI:98821	-	-	-	TRUE	-	-	-	-	-	TF encodes transferrin, a key transporter for iron.	1809186
58	MAGIC	rs1280	3	170713290	EUR	MAGIC Fasting Glucose GWAS/Metabochip 2012	D-Glucose	HMDB0000122	17.068	SLC2A2	ENSG00000163581	-	-	solute carrier family 2 (facilitated glucose transporter), member 2 [Source:HGNC Symbol;Acc:11006]	MGI:1095438	-	-	-	TRUE	-	-	-	-	-	SLC2A2 encodes a glucose transporter (GLUT2)	2479026
59	24816252	rs2270968	3	182755209	EUR	Blood metabolite levels (hydroxyisovaleroyl carnitine)	hydroxyisovaleroyl carnitine	HMDB0062555	16	MCCC1	ENSG00000078070	-	-	methylcrotonoyl-CoA carboxylase 1 (alpha) [Source:HGNC Symbol;Acc:6936]	MGI:1919289	6.4.1.4	-	TRUE	-	-	-	-	-	-	MCCC1 encodes methylcrotonoyl-CoA carboxylase 1 which catalyzes the conversion of 3-methylcrotonyl-CoA to 3-methylglutaconyl-CoA in the breakdown of leucine. An alternate fate of 3-methylcrotonyl-CoA is 3-hydroxyisovaleryl-CoA. 3-Methylcrotonyl-CoA carboxylase deficiency has been associated with elevated urinary 3-hydroxyisovalerylcarnitine levels.	19339287
60	MAGIC	rs7651090	3	185513392	EUR	MAGIC Fasting Glucose GWAS/Metabochip 2012	D-Glucose	HMDB0000122	7.757	IGF2BP2	ENSG00000073792	-	-	insulin-like growth factor 2 mRNA binding protein 2 [Source:HGNC Symbol;Acc:28867]	MGI:1890358	-	-	-	-	-	TRUE	-	-	-	IGF2BP2 encodes a protein which binds insulin-like growth factor 2 mRNA.	9891060
61	24816252	rs5030062	3	186454180	EUR	Blood metabolite levels (bradykinin, des-arg(9))	Bradykinin	HMDB0004246	12.222	KNG1	ENSG00000113889	-	-	kininogen 1 [Source:HGNC Symbol;Acc:6383]	MGI:1097705	-	-	-	-	-	-	-	-	TRUE	KNG1 includes the coding sequence for the bradykinin peptide.	2989293
62	GLGC	rs6831256	4	3473139	Caucasian	Triglycerides	triglyceride measurement	EFO_0004530	11.795	LRPAP1	ENSG00000163956	-	-	low density lipoprotein receptor-related protein associated protein 1 [Source:HGNC Symbol;Acc:6701]	MGI:96829	-	-	-	-	-	-	TRUE	-	-	LRPAP1 encodes a protein which binds the LDL-receptor-related protein and the VLDL receptor affecting distribution of lipoprotein particles.	7538675
63	23263486	rs12498742	4	9944052	EUR	Urate levels	Uric acid	HMDB0000289	700	SLC2A9	ENSG00000109667	-	-	solute carrier family 2 (facilitated glucose transporter), member 9 [Source:HGNC Symbol;Acc:13446]	MGI:2152844	-	-	-	TRUE	-	-	-	-	-	SLC2A9 encodes a urate transporter.	18327257
64	22359512	rs13106975	4	47551863	EUR	Sphingolipid levels (levels)	sphingolipid measurement	EFO_0004622	18.699	ATP10D	ENSG00000145246	-	-	ATPase, class V, type 10D [Source:HGNC Symbol;Acc:13549]	MGI:2450125	3.6.3.1	-	-	-	-	-	-	-	TRUE	ATP10D encodes a phospholipid flippase. Closely related gene family members have demonstrated activity versus phosphatidylcholine.	25947375
65	25293881	rs34100980	4	69673553	AMR+ASW+EUR+JPT+ZZ2	Cotinine glucuronidation	Cotinine glucuronide	HMDB0001013	154.699	UGT2B10	ENSG00000109181	-	-	UDP glucuronosyltransferase 2 family, polypeptide B10 [Source:HGNC Symbol;Acc:12544]	MGI:2140962	2.4.1.17	TRUE	-	-	-	-	-	-	-	UGT2B10 encodes a UDP glucuronosyltransferase which glucuronidates cotinine to produce cotinine glucuronide	17576790
66	20541252	rs2282679	4	72608383	EUR	Vitamin D insufficiency	25-Hydroxyvitamin D2	HMDB0001438	108.699	GC	ENSG00000145321	-	-	group-specific component (vitamin D binding protein) [Source:HGNC Symbol;Acc:4187]	MGI:95669	-	-	-	-	TRUE	-	-	-	-	GC encodes the vitamin D binding protein which transports multiple forms of vitamin D	49052
67	23263486	rs2231142	4	89052323	EUR	Urate levels	Uric acid	HMDB0000289	134	ABCG2	ENSG00000118777	-	-	ATP-binding cassette, sub-family G (WHITE), member 2 [Source:HGNC Symbol;Acc:74]	MGI:1347061	-	-	-	TRUE	-	-	-	-	-	ABCG2 encodes a urate transporter.	19506252
68	27005778	rs9637599	4	89206230	EUR	Valine	L-Valine	HMDB0000883	34.77	PPM1K	ENSG00000163644	-	-	protein phosphatase, Mg2+/Mn2+ dependent, 1K [Source:HGNC Symbol;Acc:25415]	MGI:2442111	3.1.3.16	-	TRUE	-	-	-	-	-	-	PPM1K encodes a phosphatase called PP2Cm for the branched-chain keto acid dehydrogenase (BCKD) complex. BCKD catalyzes an essential step in the catabolism of valine and the other branched chain amino acids.	19411760
69	26352407	rs56043887	4	109705967	EUR	ethanolamine|urine	Ethanolamine	HMDB0000149	27.146	ETNPPL	ENSG00000164089	-	-	ethanolamine-phosphate phospho-lyase [Source:HGNC Symbol;Acc:14404]	MGI:1919010	4.2.3.2	TRUE	-	-	-	-	-	-	-	ETNPPL encodes the ethanolamine-phosphate phospho-lyase which acts on the phosphorylated form of ethanolamine. AGXT2L1 is a common synonym for this gene.	22241472
70	24816252	rs13122250	4	156808288	EUR	Blood metabolite levels (tryptophan)	L-Tryptophan	HMDB0000929	11.046	TDO2	ENSG00000151790	-	-	tryptophan 2,3-dioxygenase [Source:HGNC Symbol;Acc:11708]	MGI:1928486	1.13.11.11	TRUE	-	-	-	-	-	-	-	TDO2 encodes tryptophan 2,3-dioxygenase which acts on tryptophan.	8666386
71	Twins UK/Kora	rs8396	4	159630817	EUR	decanoylcarnitine - M33941	Decanoylcarnitine	HMDB0000651	37.061	ETFDH	ENSG00000171503	-	-	electron-transferring-flavoprotein dehydrogenase [Source:HGNC Symbol;Acc:3483]	MGI:106100	1.5.5.1	-	-	-	-	-	-	TRUE	-	ETFDH encodes a mitochondrial electron transfer flavoprotein dehydrogenase which is essential for electron transfer from the short-, medium- and long-chain acyl-CoA dehydrogenases. Mutations in ETFDH lead to multiple acyl-CoA dehydrogenase deficiency, which is characterized by elevated short-, medium- and long-chain acyl carnitines.	17412732
72	23823483	rs4690522	4	178361051	EUR	Asparagine	L-Asparagine	HMDB0000168	9.854	AGA	ENSG00000038002	-	-	aspartylglucosaminidase [Source:HGNC Symbol;Acc:318]	MGI:104873	3.5.1.26	TRUE	-	-	-	-	-	-	-	AGA encodes the enzyme aspartylglucosaminidase which generates asparagine from N-acetylglucosamines. Deficiency results in an accumulation of asparagine-linked glycopeptides.	1281977
73	26068415	rs7700133	4	185773811	EUR	PC ae C44:5	PC(o-22:2(13Z,16Z)/22:3(10Z,13Z,16Z))	HMDB0013456	10.475	ACSL1	ENSG00000151726	-	-	acyl-CoA synthetase long-chain family member 1 [Source:HGNC Symbol;Acc:3569]	MGI:102797	6.2.1.3	-	-	-	-	-	-	TRUE	-	ACSL1 encodes a long-chain fatty-acid-coenzyme A ligase which produces acyl-CoAs. These in turn can be used in the synthesis of plasmalogens, e.g., via LPCAT4	8584017
74	24816252	rs4253311	4	187174683	EUR	Blood metabolite levels (bradykinin, des-arg(9))	Bradykinin	HMDB0004246	47.398	KLKB1	ENSG00000164344	-	-	kallikrein B, plasma (Fletcher factor) 1 [Source:HGNC Symbol;Acc:6371]	MGI:102849	-	-	TRUE	-	-	-	-	-	-	KLKB1 encodes kallikrein, a serine protease which releases bradykinin from kininogen.	8662673
75	26352407	rs11750211	5	1183560	EUR	tyrosine|urine	L-Tyrosine	HMDB0000158	261.126	SLC6A19	ENSG00000174358	-	-	solute carrier family 6 (neutral amino acid transporter), member 19	MGI:1921588	-	-	-	TRUE	-	-	-	-	-	SLC6A19 encodes a neutral amino acid transporter which can act on tyrosine. The nearby paralog, SLC6A18, is specific for glycine.	15044460|15804236
76	26352407	rs37369	5	35037115	EUR	3-aminoisobutyrate|urine	3-Aminoisobutanoic acid	HMDB0003911	251.625	AGXT2	ENSG00000113492	-	-	alanine--glyoxylate aminotransferase 2 [Source:HGNC Symbol;Acc:14412]	MGI:2146052	2.6.1.44	TRUE	-	-	-	-	-	-	-	AGXT2 encodes an alanine-glyoxylate aminotransferase, an enzyme which can take 3-aminoisobutyrate as a substrate.	8427875|5773299
77	24816252	rs10491431	5	35968000	EUR	Blood metabolite levels (X-11445--5-alpha-pregnan-3beta,20alpha-disulfate)	5alpha-pregnan-3beta,20alpha-diol disulfate	HMDB0094650	10.699	UGT3A1	ENSG00000145626	-	-	UDP glycosyltransferase 3 family, polypeptide A1 [Source:HGNC Symbol;Acc:26625]	MGI:2146055	2.4.1.17	-	-	-	-	-	-	TRUE	-	UGT3A1 encodes a UDP glycosyltransferase. This enzyme has demonstrated activity against the bile acid ursodeoxycholic acid. The metabolite detected here is structurally related to the bile acids.	18981171
78	GLGC	rs12916	5	74656539	AFR+EAS+EUR+SAS	LDL Cholesterol	low density lipoprotein cholesterol measurement	EFO_0004611	77.108	HMGCR	ENSG00000113161	-	-	3-hydroxy-3-methylglutaryl-CoA reductase [Source:HGNC Symbol;Acc:5006]	MGI:96159	1.1.1.34	-	TRUE	-	-	-	-	-	-	HMGCR encodes HMG-CoA reductase, the rate-limiting enzyme for cholesterol biosynthesis	1967820
79	23823483	rs248386	5	78330227	EUR	Dimethlyglycine	Dimethlyglycine	HMDB0000092	32.18	DMGDH	ENSG00000132837	-	-	dimethylglycine dehydrogenase [Source:HGNC Symbol;Acc:24475]	MGI:1921379	1.5.8.4	TRUE	-	-	-	-	-	-	-	DMGDH encodes dimethylglycine dehydrogenase which takes dimethlyglycine as a substrate. Enzyme deficiency results in excess dimethlyglycine.	10102904
80	24816252	rs16876394	5	78346769	EUR	Blood metabolite levels (betaine)	Betaine	HMDB0000043	19	BHMT	ENSG00000145692	-	-	betaine--homocysteine S-methyltransferase [Source:HGNC Symbol;Acc:1047]	MGI:1339972	2.1.1.5	TRUE	-	-	-	-	-	-	-	BHMT encodes a betaine-homocysteine methyltransferase which converts betaine to dimethylglycine. Conversely, the homologous enzyme encoded by the nearby BHMT2 gene cannot use betaine.	6746658, 18230605
81	MAGIC	rs4869272	5	95539448	EUR	MAGIC Fasting Glucose GWAS/Metabochip 2012	D-Glucose	HMDB0000122	14.991	PCSK1	ENSG00000175426	-	-	proprotein convertase subtilisin/kexin type 1 [Source:HGNC Symbol;Acc:8743]	MGI:97511	-	-	TRUE	-	-	-	-	-	-	PCSK1 encodes a protease which is involved in maturation of insulin	1843283
82	24816252	rs272889	5	131665378	EUR	Blood metabolite ratios (valine/isovalerylcarnitine)	L-Valine / Isovalerylcarnitine	HMDB0000883 / HMDB0000688	50.523	SLC22A5	ENSG00000197375	-	-	solute carrier family 22 (organic cation/carnitine transporter), member 5 [Source:HGNC Symbol;Acc:10969]	MGI:1329012	-	-	-	TRUE	-	-	-	-	-	SLC22A5 encodes the OCTN2 protein, which is the primary transporter reponsible for carnitine homeostasis.	20648231
83	26352407	rs3846710	5	150698806	EUR	glycine/citrate|urine	Glycine / Citric acid	HMDB0000123 / HMDB0000094	14.68	SLC36A2	ENSG00000186335	-	-	solute carrier family 36 (proton/amino acid symporter), member 2 [Source:HGNC Symbol;Acc:18762]	MGI:1891430	-	-	-	TRUE	-	-	-	-	-	SLC36A2 encodes the a proton-coupled amino acid transporter, which is specific for glycine and proline.	19033659
84	24816252	rs2731672	5	176842474	EUR	Blood metabolite ratios (X-12038/bradykinin, des-arg(9))	/ Bradykinin	/ HMDB0004246	25.222	F12	ENSG00000131187	-	-	coagulation factor XII (Hageman factor) [Source:HGNC Symbol;Acc:3530]	MGI:1891012	-	-	TRUE	-	-	-	-	-	-	F12 encodes coagulation factor XII, a protease which activates kallikrein which releases bradykinin from kininogen.	3521732
85	24816252	rs9392556	6	4146198	EUR	Blood metabolite levels (X-13435, a 10:1 acylcarnitine)	9-Decenoylcarnitine	HMDB0013205	37.398	ECI2	ENSG00000198721	-	-	enoyl-CoA delta isomerase 2 [Source:HGNC Symbol;Acc:14601]	MGI:1346064	5.3.3.8	-	-	-	-	-	-	TRUE	-	ECI2 encodes the enoyl-CoA delta isomerase 2, which is known to act on octenoyl-CoA and could possibly act on decenoyl-CoA as well.	10419495
86	21829377	rs3734398	6	10982973	EUR	Phospholipid levels (plasma) (DPA)	Docosapentaenoic acid	HMDB0006528	43	ELOVL2	ENSG00000197977	-	-	ELOVL fatty acid elongase 2 [Source:HGNC Symbol;Acc:14416]	MGI:1858960	2.3.1.199	TRUE	-	-	-	-	-	-	-	ELOVL2 encodes a long chain fatty acid elongase. The coenzyme A derivative of DPA (22:5n3) is both a product and a substrate for the enzyme.	12371743
87	GLGC	rs3757354	6	16127407	AFR+EAS+EUR+SAS	LDL Cholesterol	low density lipoprotein cholesterol measurement	EFO_0004611	16.68	MYLIP	ENSG00000007944	-	-	myosin regulatory light chain interacting protein [Source:HGNC Symbol;Acc:21155]	MGI:2388271	-	-	TRUE	-	-	-	-	-	-	MYLIP encodes an E3 ubiquitin ligase which ubiquitinates the low density lipoprotein receptor (LDLR), which promotes the degradation of LDLR, influencing the circulating levels of LDL-cholesterol.	19520913
88	24816252	rs6459467	6	16288192	EUR	Blood metabolite levels (hypoxanthine)	Hypoxanthine	HMDB0000157	15.699	GMPR	ENSG00000137198	-	-	guanosine monophosphate reductase	MGI:1913605	-	-	TRUE	-	-	-	-	-	-	GMPR encodes guanosine monophosphate reducatase which converts guanosine monophosphate to inosine monophosphate which can subsequently be converted to hypoxanthine by the enzyme purine-nucleoside phosphorylase.	218932
89	25352340	rs1800562	6	26093141	EUR	Iron|serum	Iron	HMDB0015531	96.565	HFE	ENSG00000010704	-	-	hemochromatosis [Source:HGNC Symbol;Acc:4886]	MGI:109191	-	-	-	-	-	-	TRUE	-	-	HFE encodes the hereditary hemochromatosis protein which binds transferrin receptor which binds transferrin which binds iron	9465039
90	22359512	rs1061808	6	32136547	EUR	Phospholipid levels (plasma) (proportions (PC 32∶0/PC 34∶1))	similar to Phosphatidylcholine(18:0/14:0)|Phosphatidylcholine(16:1/18:0)	similar to HMDB0008031|HMDB0008003	9.097	AGPAT1	ENSG00000204310	-	-	1-acylglycerol-3-phosphate O-acyltransferase 1 [Source:HGNC Symbol;Acc:324]	MGI:1932075	2.3.1.51	TRUE	-	-	-	-	-	-	-	AGPAT1 encodes 1-acyl-sn-glycerol-3-phosphate acyltransferase alpha, an enzyme which produces phosphatidic acid.	17707131
91	24651765	rs9296404	6	42925803	AFR+EUR	Plasma homocysteine levels (post-methionine load test)	Homocysteine	HMDB0000742	62.699	GNMT	ENSG00000124713	-	-	glycine N-methyltransferase [Source:HGNC Symbol;Acc:4415]	MGI:1202304	2.1.1.20	-	TRUE	-	-	-	-	-	-	GNMT encodes an enzyme which produces S-adenosylhomocysteine. S-adenosylhomocysteine can be converted to homocysteine by the enzyme S-adenosylhomocysteine hydrolase	10843803
92	23824729	rs9369898	6	49382193	EUR	Homocysteine levels	Homocysteine	HMDB0000742	9.699	MUT	ENSG00000146085	-	-	methylmalonyl CoA mutase [Source:HGNC Symbol;Acc:7526]	MGI:97239	5.4.99.2	-	-	-	-	-	-	-	TRUE	MUT is a cobalamin-dependent enzyme. Cobalamin is also needed in a reaction taking the homocysteine as a substrate	7901104
93	21886157	rs494562	6	86117129	EUR	Metabolic traits (inosine + 1 other trait)	Inosine	HMDB0000195	12.155	NT5E	ENSG00000135318	-	-	5'-nucleotidase, ecto (CD73) [Source:HGNC Symbol;Acc:8021]	MGI:99782	3.1.3.5	TRUE	-	-	-	-	-	-	-	NT5E encodes the ecto-5'-nucleotidase which can generate inosine	6271180
94	26401656	rs12210538	6	110760008	EUR	total acylcarnitine	acylcarnitine measurement	EFO_0005059	36.131	SLC22A16	ENSG00000004809	-	-	solute carrier family 22 (organic cation/carnitine transporter), member 16 [Source:HGNC Symbol;Acc:20302]	MGI:1918090	-	-	-	TRUE	-	-	-	-	-	SLC22A16 encodes transporter specific for carnitine	12089149
95	27005778	rs14399	6	111543944	EUR	Tyrosine	L-Tyrosine	HMDB0000158	23.854	SLC16A10	ENSG00000112394	-	-	solute carrier family 16 (aromatic amino acid transporter), member 10 [Source:HGNC Symbol;Acc:17027]	MGI:1919722	-	-	-	TRUE	-	-	-	-	-	SLC16A10 encodes the T?type amino acid transporter?1 (TAT1); this transporter transports tryptophan, tyrosine and phenylalanine	11827462
96	25245031	rs2248551	6	131924689	EUR	L-arginine levels	L-Arginine	HMDB0000517	18.398	ARG1	ENSG00000118520	-	-	arginase 1 [Source:HGNC Symbol;Acc:663]	MGI:88070	3.5.3.1	TRUE	-	-	-	-	-	-	-	ARG1 encodes an arginase which hydrolyzes arginine. Enzyme deficiency causes argininemia.	3540966
97	Twins UK/Kora	rs662138	6	160564476	EUR	isobutyrylcarnitine - M33441	isobutyrylcarnitine	HMDB0062556	48.303	SLC22A1	ENSG00000175003	-	-	solute carrier family 22 (organic cation transporter), member 1 [Source:HGNC Symbol;Acc:10963]	MGI:108111	-	-	-	-	-	-	-	TRUE	-	SLC22A1 encodes OCT1, an organic cation transporter with activity towards acylcarnitine.	28942964
98	GLGC	rs10455872	6	161010118	AFR+EAS+EUR+SAS	Total Cholesterol	Cholesterol	HMDB0000067	16.141	LPA	ENSG00000198670	-	-	lipoprotein, Lp(a) [Source:HGNC Symbol;Acc:6667]	-	-	-	-	TRUE	-	-	-	-	-	LPA encodes the lipoprotein(a) protein, a constituent of the lipoprotein(a) particle, a carrier of cholesterol.	24977982
99	21886157	rs12670403	7	17309279	EUR	Metabolic traits (caffeine/quinate + 3 other traits)	Caffeine / Quinic acid	HMDB0001847 / HMDB0003072	14.301	AHR	ENSG00000106546	-	-	aryl hydrocarbon receptor [Source:HGNC Symbol;Acc:348]	MGI:105043	-	-	-	-	-	TRUE	-	-	-	AHR encodes the aromatic hydrocarbon receptor, a transcription factor which activates CYP1A1 and CYP1A2. These enzymes metabolize caffeine.	10605936, 8095225
100	MAGIC	rs6975024	7	44231886	EUR	MAGIC Fasting Glucose GWAS/Metabochip 2012	D-Glucose	HMDB0000122	98.541	GCK	ENSG00000106633	-	-	glucokinase (hexokinase 4) [Source:HGNC Symbol;Acc:4195]	MGI:1270854	2.7.1.2	TRUE	-	-	-	-	-	-	-	GCK encodes glucokinase which directly phosphorylates glucose and thus contributes to glucose homeostasis	1871135
101	GLGC	rs2073547	7	44582331	AFR+EAS+EUR+SAS	LDL Cholesterol	low density lipoprotein cholesterol measurement	EFO_0004611	20.716	NPC1L1	ENSG00000015520	-	-	NPC1-like 1 [Source:HGNC Symbol;Acc:7898]	MGI:2685089	-	-	-	TRUE	-	-	-	-	-	NPC1L1 encodes a transporter for cholesterol in the intestine.	14976318
102	Twins UK/Kora	rs2686796	7	48102911	EUR	uridine - M00606	Uridine	HMDB0000296	7.724	UPP1	ENSG00000183696	-	-	uridine phosphorylase 1 [Source:HGNC Symbol;Acc:12576]	MGI:1097668	2.4.2.3	TRUE	-	-	-	-	-	-	-	UPP1 encodes uridine phosphorylase which catalyzes the interconversion of uridine and uracil.	7488099
103	Twins UK/Kora	rs7809234	7	50610379	EUR	indoleacetate - M27513	Indoleacetic acid	HMDB0000197	9.795	DDC	ENSG00000132437	-	-	dopa decarboxylase (aromatic L-amino acid decarboxylase) [Source:HGNC Symbol;Acc:2719]	MGI:94876	4.1.1.28	-	TRUE	-	-	-	-	-	-	DDC encodes dopa decarboxylase which converts tryptophan to tryptamine, which can be further metabolized to indoleacetic acid.	13610897
104	26068415	rs4947534	7	56079094	EUR	Ser	L-Serine	HMDB0000187	17.353	PSPH	ENSG00000146733	-	-	phosphoserine phosphatase [Source:HGNC Symbol;Acc:9577]	MGI:97788	3.1.3.3	TRUE	-	-	-	-	-	-	-	PSPH encodes phosphoserine phosphatase which produces serine	16589713
105	24068962	rs17711722	7	65271197	EUR	Calcium levels	Calcium	HMDB0000464	8.097	GUSB	ENSG00000169919	-	-	glucuronidase, beta [Source:HGNC Symbol;Acc:4696]	MGI:95872	-	-	-	-	-	-	TRUE	-	-	GUSB encodes a glucuronidase which induces the opening of the calcium-specific kidney-specific channel, TRPV5.	18495742
106	28334899	rs17145738	7	72982874	EUR	Triglycerides	triglyceride measurement	EFO_0004530	99.866	MLXIPL	ENSG00000009950	-	-	MLX interacting protein-like	MGI:1927999	-	-	-	-	-	TRUE	-	-	-	MLXIPL encodes the carbohydrate-responsive element-binding protein, a transcription factor for multiple lipogenic enzymes.	16890538
107	23726366	rs2366858	7	80340622	ASW	HDL cholesterol (AA)	high density lipoprotein cholesterol measurement	EFO_0004612	9.222	CD36	ENSG00000135218	-	-	CD36 molecule (thrombospondin receptor) [Source:HGNC Symbol;Acc:1663]	MGI:107899	-	-	-	-	TRUE	-	-	-	-	CD36 encodes a platelet glycoprotein which binds HDL	9867808
108	25352340	rs7385804	7	100235970	EUR	Iron status biomarkers (iron levels)	Iron	HMDB0015531	18	TFR2	ENSG00000106327	-	-	transferrin receptor 2 [Source:HGNC Symbol;Acc:11762]	MGI:1354956	-	-	-	TRUE	-	-	-	-	-	TFR2 encodes a receptor for transferrin which binds iron	10409623
109	GLGC	rs38855	7	116358044	Caucasian	Triglycerides	triglyceride measurement	EFO_0004530	7.676	CAV1	ENSG00000105974	-	-	caveolin 1, caveolae protein, 22kDa [Source:HGNC Symbol;Acc:1527]	MGI:102709	-	-	-	-	-	-	-	-	TRUE	CAV1 encodes caveolin-1, a scaffolding protein. Very rare CAV1 frameshift mutations appear to be associated with atypical lipodystrophy and hypertriglyceridemia.	18237401
110	24816252	rs1005390	7	150543721	EUR	Blood metabolite levels (X-03056--N-[3-(2-Oxopyrrolidin-1-yl)propyl]acetamide)	N-(3-acetamidopropyl)pyrrolidin-2-one	HMDB0061384	13.523	AOC1	ENSG00000002726	-	-	amine oxidase, copper containing 1 [Source:HGNC Symbol;Acc:80]	MGI:1923757	1.4.3.22	TRUE	-	-	-	-	-	-	-	AOC1 encodes an amine oxidase which deaminates N1-acetylspermidine to produce N-[3-(2-oxopyrrolidin-1-yl)propyl]acetamide (also known as acisoga).	12072962
111	24816252	rs4921914	8	18272438	EUR	Blood metabolite levels (1-methylxanthine)	1-methylxanthine	HMDB0010738	60	NAT2	ENSG00000156006	-	-	N-acetyltransferase 2 (arylamine N-acetyltransferase) [Source:HGNC Symbol;Acc:7646]	MGI:109201	2.3.1.5	-	TRUE	-	-	-	-	-	-	NAT2 encodes an N-acetyltransferase which can produce methylxanthine as a downstream metabolite of caffeine.	10744128
112	GLGC	rs12678919	8	19844222	Caucasian	Triglycerides	triglyceride measurement	EFO_0004530	198.74	LPL	ENSG00000175445	-	-	lipoprotein lipase [Source:HGNC Symbol;Acc:6677]	MGI:96820	3.1.1.34	TRUE	-	-	-	-	-	-	-	LPL encodes the lipoprotein lipase which hydrolyzes triglycerides. LPL deficiency results in accumulation of triglycerides.	13712364
113	24816252	rs2160860	8	39823145	EUR	Blood metabolite levels (X-12100--hydroxytryptophan)	5-Hydroxy-L-tryptophan	HMDB0000472	10.155	IDO1	ENSG00000131203	-	-	indoleamine 2,3-dioxygenase 1 [Source:HGNC Symbol;Acc:6059]	MGI:96416	1.13.11.52	TRUE	-	-	-	-	-	-	-	IDO1 and IDO2 encode the two indoleamine 2,3-dioxygenase isozymes. Both enzymes take tryptophan and tryptophan-related metabolites as substrates, but IDO1 is more active [18282734]. IDO1 has known activity against 5-hydroxy-tryptophan [10833386]. Common polymorphisms in IDO2 ablate activity but have no effect on this endpoint [17671174]	10833386
114	GLGC	rs4738684	8	59393273	AFR+EAS+EUR+SAS	Total Cholesterol	Cholesterol	HMDB0000067	22.952	CYP7A1	ENSG00000167910	-	-	cytochrome P450, family 7, subfamily A, polypeptide 1 [Source:HGNC Symbol;Acc:2651]	MGI:106091	1.14.14.23	TRUE	-	-	-	-	-	-	-	CYP7A1 encodes a cytochrome P450 which is the rate limiting step in the conversion of cholesterol to bile acids. CYP7A1 deficiency results in excess cholesterol.	2993784|12093894
115	24816252	rs1030420	8	67360725	EUR	Blood metabolite levels (X-04499--3,4-dihydroxybutyrate)	(S)-3,4-Dihydroxybutyric acid	HMDB0000337	11	ADHFE1	ENSG00000147576	-	-	alcohol dehydrogenase, iron containing, 1	MGI:1923437	1.1.99.24	-	-	-	-	-	-	TRUE	-	ADHFE1 encodes the hydroxyacid-oxoacid transhydrogenase which catalyzes the oxidation of 4-hydroxybutanoic acid to 4-oxobutanoic acid, while reducing 2-oxoglutarate to 2-hydroxyglutarate.	16616524
116	23518928	rs1864729	8	98282189	AFR+EAS+EUR+ZZ1	Estradiol plasma levels (breast cancer)	Estradiol	HMDB0000151	7.523	TSPYL5	ENSG00000180543	-	-	TSPY-like 5 [Source:HGNC Symbol;Acc:29367]	MGI:2442458	-	-	-	-	-	TRUE	-	-	-	TSPYL5 induces CYP19A1 expression, which in turn encodes a key enzyme involved in the biosynthesis of estradiol.	23518928
117	GLGC	rs2954022	8	126482621	Caucasian	Triglycerides	triglyceride measurement	EFO_0004530	112.652	TRIB1	ENSG00000173334	-	-	tribbles pseudokinase 1 [Source:HGNC Symbol;Acc:16891]	MGI:2443397	-	-	-	-	-	-	TRUE	-	-	TRIB1 regulates hepatic lipogenesis.	26517927
118	GLGC	rs10087900	8	144303418	AFR+EAS+EUR+SAS	HDL Cholesterol	high density lipoprotein cholesterol measurement	EFO_0004612	8.663	GPIHBP1	ENSG00000182851	-	ENSG00000277494	glycosylphosphatidylinositol anchored high density lipoprotein binding protein 1 [Source:HGNC Symbol;Acc:24945]	MGI:1915703	-	-	-	-	TRUE	-	-	-	-	GPIHBP1 encodes the glycosylphosphatidylinositol-anchored high density lipoprotein-binding protein 1, a receptor for the HDL.	12496272
119	24816252	rs12550729	8	145155408	EUR	Blood metabolite levels (5-oxoproline)	Pyroglutamic acid	HMDB0000267	109.222	OPLAH	ENSG00000178814	-	-	5-oxoprolinase (ATP-hydrolysing) [Source:HGNC Symbol;Acc:8149]	MGI:1922725	3.5.2.9	TRUE	-	-	-	-	-	-	-	OPLAH encodes 5-oxoprolinase which catalyzes the ATP-dependent hydrolysis of 5-oxoproline to glutamic acid	9233839
120	26401656	rs750472	8	145701453	EUR	metabolite ratio (Ala/Asp)	L-Alanine / L-Asparagine	HMDB0000161 / HMDB0000168	11.622	GPT	ENSG00000167701	-	-	glutamic-pyruvate transaminase (alanine aminotransferase) [Source:HGNC Symbol;Acc:4552]	MGI:95802	2.6.1.2	TRUE	-	-	-	-	-	-	-	GPT encodes alanine aminotransferase which takes alanine as a substrate and produces glutamate which is one step removed from aspartate.	9119391
121	GLGC	rs3780181	9	2640759	AFR+EAS+EUR+SAS	Total Cholesterol	Cholesterol	HMDB0000067	9.176	VLDLR	ENSG00000147852	-	-	very low density lipoprotein receptor [Source:HGNC Symbol;Acc:12698]	MGI:98935	-	-	-	-	TRUE	-	-	-	-	VLDLR encodes the very low density lipoprotein receptor	8294473
122	27005778	rs140348140	9	5877295	EUR	Glycine	Glycine	HMDB0000123	39.432	GLDC	ENSG00000178445	-	-	glycine dehydrogenase (decarboxylating) [Source:HGNC Symbol;Acc:4313]	MGI:1341155	1.4.4.2	TRUE	-	-	-	-	-	-	-	GLDC encodes glycine dehydrogenase which takes glycine as a substrate. GLDC deficiency causes excess of glycine.	4585091
123	20700443	rs11144134	9	77499796	EUR	Magnesium levels	Magnesium	HMDB0000547	14.097	TRPM6	ENSG00000119121	-	-	transient receptor potential cation channel, subfamily M, member 6 [Source:HGNC Symbol;Acc:17995]	MGI:2675603	-	-	-	TRUE	-	-	-	-	-	TRPM6 encodes a cation transporter with demonstrated activity toward magnesium.	14576148
124	23408906	rs7045138	9	100591463	EUR	Thyroid hormone levels (FT4: free thyroxine)	Thyroxine	HMDB0000248	10.699	FOXE1	ENSG00000178919	-	-	forkhead box E1 (thyroid transcription factor 2) [Source:HGNC Symbol;Acc:3806]	MGI:1353500	-	-	-	-	-	TRUE	-	-	-	FOXE1 encodes a transcription factor expressed specifically in thyroid gland, the source of the thyroxine (FT4 thyroid hormone)	9214635
125	GLGC	rs1883025	9	107664301	AFR+EAS+EUR+SAS	HDL Cholesterol	high density lipoprotein cholesterol measurement	EFO_0004612	64.825	ABCA1	ENSG00000165029	-	-	ATP-binding cassette, sub-family A (ABC1), member 1 [Source:HGNC Symbol;Acc:29]	MGI:99607	-	-	-	TRUE	-	-	-	-	-	ABCA1 encodes a cholesterol transporter. Deficiency results in reduced HDL.	10431237
126	25820613	rs1805313	9	116151191	unknown	Lead levels in blood	Lead	HMDB0004628	13.398	ALAD	ENSG00000148218	-	-	aminolevulinate dehydratase [Source:HGNC Symbol;Acc:395]	MGI:96853	-	-	-	-	TRUE	-	-	-	-	ALAD encodes aminolevulinate dehydratase, an enzyme which binds to lead.	1713045
127	24816252	rs15676	9	131572027	EUR	Blood metabolite levels (indolelactate)	Indolelactic acid	HMDB0000671	12	CCBL1	ENSG00000171097	KYAT1	-	cysteine conjugate-beta lyase, cytoplasmic [Source:HGNC Symbol;Acc:1564]	MGI:1917516	-	-	TRUE	-	-	-	-	-	-	CCBL1 encodes a kyneurenine aminotransferase, also known as hKAT-1, which can convert tryptophan to indolepyruvate. Indolepyruvate is then converted to indolelactate.	15606768
128	26401656	rs746872	9	131865027	EUR	Methylmalonylcarnitine	Methylmalonylcarnitine	HMDB0013133	82.375	CRAT	ENSG00000095321	-	-	carnitine O-acetyltransferase [Source:HGNC Symbol;Acc:2342]	MGI:109501	2.3.1.7	-	-	-	-	-	-	TRUE	-	CRAT encodes carnitine O-acetyltransferase, which catalyzes the interconversion of short chain acylcarnitines and acyl-coenzyme A derivatives.	2351134
129	24816252	rs649129	9	136154304	EUR	Blood metabolite ratios (ADSGEGDFXAEGGGVR/ADpSGEGDFXAEGGGVR)	Fibrinopeptide A	related to EFO_0004623	36.046	ABO	ENSG00000175164	-	-	ABO blood group (transferase A, alpha 1-3-N-acetylgalactosaminyltransferase; transferase B, alpha 1-3-galactosyltransferase) [Source:HGNC Symbol;Acc:79]	MGI:2135738	-	-	-	-	-	-	TRUE	-	-	ABO encodes a glycosyltransferase that determines the blood group. ABO blood group contributes to von Willebrand Factor levels perhaps by protecting it from susceptibility to ADAMTS13-mediated proteolysis. As part of the coagulation cascade, von Willebrand Factor effects rates of fibrinogen cleavage.	17894864
130	23408906	rs7860634	9	139089679	EUR	Thyroid hormone levels (FT4: free thyroxine)	Thyroxine	HMDB0000248	13.699	LHX3	ENSG00000107187	-	-	LIM homeobox 3 [Source:HGNC Symbol;Acc:6595]	MGI:102673	-	-	-	-	-	TRUE	-	-	-	LHX3 encodes pituitary-specific transcription factor which is critical for pituitary gland development. The pituitary gland produces thyroid stimulating hormone which directs the thyroid gland to produce thyroxine (T4).	8638120
131	24816252	rs17134585	10	5256272	EUR	Blood metabolite ratios (androsterone sulfate/epiandrosterone sulfate)	Androsterone sulfate / Epiandrosterone Sulfate	HMDB0002759 / HMDB0062657	37.523	AKR1C4	ENSG00000198610	-	-	aldo-keto reductase family 1, member C4 [Source:HGNC Symbol;Acc:387]	MGI:1933427	1.1.1.-	TRUE	-	-	-	-	-	-	-	AKR1C4 encodes a 3 alpha-hydroxysteroid dehydrogenase (HSD) isoform, which is expressed in the liver and acts on androsterone. The nearby paralogous gene AKR1C3 is expressed in prostate and mammary gland and the encoded enzyme does not act on androsterone.	15026176
132	25147783	rs1801222	10	17156151	AFR+EUR	Vitamin B levels in ischemic stroke (Vitamin B12)	Cobalamin	HMDB0002174	12.699	CUBN	ENSG00000107611	-	-	cubilin (intrinsic factor-cobalamin receptor) [Source:HGNC Symbol;Acc:2548]	MGI:1931256	-	-	-	TRUE	-	-	-	-	-	CUBN encodes cubilin, a protein involved in the uptake of vitamin B12 (cobalamin). CUBN deficiency results in reduced levels of cobalamin.	9478979
133	26068415	rs1171614	10	61469538	EUR	C0	L-Carnitine	HMDB0000062	80.82	SLC16A9	ENSG00000165449	-	-	solute carrier family 16, member 9 [Source:HGNC Symbol;Acc:23520]	MGI:1914109	-	-	-	TRUE	-	-	-	-	-	SLC16A9 encodes a carnitine efflux transporter.	21886157
134	21878437	rs10882272	10	95348182	EUR	Retinol levels	Vitamin A	HMDB0000305	14.155	RBP4	ENSG00000138207	-	-	retinol binding protein 4, plasma [Source:HGNC Symbol;Acc:9922]	MGI:97879	-	-	-	TRUE	-	-	-	-	-	RBP4 encodes a retinol-binding protein that transports retinol in the blood.	2444024
135	24528284	rs1074145	10	96681846	EUR	Response to serotonin reuptake inhibitors in major depressive disorder (plasma drug and metabolite levels) (S-DCT/S-CT ratio)	Desmethylcitalopram / Citalopram	HMDB0060576 / HMDB0005038	15.699	CYP2C19	ENSG00000165841	-	-	cytochrome P450, family 2, subfamily C, polypeptide 19 [Source:HGNC Symbol;Acc:2621]	-	1.14.13.-	TRUE	-	-	-	-	-	-	-	CYP2C19 encodes a cytochrome P450 which acts on xenobiotics including the selective serotonin reuptake inhibitor citalopram.	8451774
136	24816252	rs56322409	10	97395962	EUR	Blood metabolite levels (citrulline)	Citrulline	HMDB0000904	10.097	ALDH18A1	ENSG00000059573	-	-	aldehyde dehydrogenase 18 family, member A1 [Source:HGNC Symbol;Acc:9722]	MGI:1888908	-	-	TRUE	-	-	-	-	-	-	ALDH18A1 encodes delta-1-pyrroline-5-carboxylate synthetase which catalyzes a step in the de novo production of ornithine which is subsequently converted to citrulline. Mutations in ALDH18A1 cause hypocitrullinemia.	11092761
137	24816252	rs603424	10	102075479	EUR	Blood metabolite ratios (myristate (14:0)/myristoleate (14:1n5))	Myristic acid / Myristoleic acid	HMDB0000806 / HMDB0002000	115	SCD	ENSG00000099194	-	-	stearoyl-CoA desaturase (delta-9-desaturase) [Source:HGNC Symbol;Acc:10571]	MGI:98239	1.14.19.1	TRUE	-	-	-	-	-	-	-	SCD encodes a stearyl-CoA desaturase which acts on medium chain-length acyl-CoAs to bring about the delta 9 desaturation of various fatty acids, such as the conversion of myristate (14:0) to myristoleate (14:1n5).	8453
138	22383894	rs9527	10	104623578	SAS	Arsenic metabolism (DMA%)	Dimethylarsinate	HMDB0011625	8.523	AS3MT	ENSG00000214435	-	-	arsenic (+3 oxidation state) methyltransferase [Source:HGNC Symbol;Acc:17452]	MGI:1929882	2.1.1.137	TRUE	-	-	-	-	-	-	-	AS3MT encodes arsenite methyltransferase which acts on methylarsonite to produce dimethylarsinate (also known as cacodylate)	20621156
139	24816252	rs11101730	10	135197336	EUR	Blood metabolite levels (X-03056--N-[3-(2-Oxopyrrolidin-1-yl)propyl]acetamide)	N-(3-acetamidopropyl)pyrrolidin-2-one	HMDB0061384	12.523	PAOX	ENSG00000148832	-	-	polyamine oxidase (exo-N4-amino) [Source:HGNC Symbol;Acc:20837]	MGI:1916983	1.5.3.13	-	TRUE	-	-	-	-	-	-	PAOX encodes an N1-acetylspermidine oxidase. The detected analyte is a downstream metabolite of N1-acetylspermidine.	12660232|3558558
140	20541252	rs10741657	11	14914878	EUR	Vitamin D insufficiency	25-Hydroxyvitamin D2	HMDB0001438	19.523	CYP2R1	ENSG00000186104	-	-	cytochrome P450, family 2, subfamily R, polypeptide 1 [Source:HGNC Symbol;Acc:20580]	MGI:2449771	1.14.14.24	TRUE	-	-	-	-	-	-	-	CYP2R1 encodes the vitamin D 25-hydroxylase which produces the detected metabolite.	12867411
141	24816252	rs2403254	11	18325146	EUR	Blood metabolite levels (alpha-hydroxyisovalerate)	2-Hydroxy-3-methylbutyric acid	HMDB0000407	30	LDHA	ENSG00000134333	-	-	lactate dehydrogenase A [Source:HGNC Symbol;Acc:6535]	MGI:96759	1.1.1.27	TRUE	-	-	-	-	-	-	-	LDHA encodes lactate dehydrogenase. In addition to producing pyruvate from lactate, this enzyme can produce the observed metabolite from the keto acid 3-methyl-2-oxobutanoate	26014429
142	GLGC	rs3847502	11	47333685	AFR+EAS+EUR+SAS	HDL Cholesterol	high density lipoprotein cholesterol measurement	EFO_0004612	37.481	NR1H3	ENSG00000025434	-	-	nuclear receptor subfamily 1, group H, member 3 [Source:HGNC Symbol;Acc:7966]	MGI:1352462	-	-	-	-	-	TRUE	-	-	-	NR1H3 encodes the LXR-alpha nuclear hormone receptor. This transcription factor upreguates ABCA1, a cholesterol transporter with a direct impact on HDL levels.	11090131
143	24816252	rs174548	11	61571348	EUR	Blood metabolite ratios (arachidonate (20:4n6)/dihomo-linolenate (20:3n3 or n6))	Arachidonate / 8,11,14-Eicosatrienoic acid	HMDB0060102 / HMDB0002925	360.699	FADS1	ENSG00000149485	-	-	fatty acid desaturase 1 [Source:HGNC Symbol;Acc:3574]	MGI:1923517	-	TRUE	-	-	-	-	-	-	-	FADS1 encodes a delta-5 desaturase, which converts dihomo-linolenate (20:3n6) to arachidonate (20:4n6).	10601301
144	Twins UK/Kora	rs3017098	11	62176943	EUR	asparagine - M34283	L-Asparagine	HMDB0000168	8.831	ASRGL1	ENSG00000162174	-	-	asparaginase like 1 [Source:HGNC Symbol;Acc:16448]	MGI:1913764	3.5.1.1	TRUE	-	-	-	-	-	-	-	ASRGL1 encodes an asparaginase which hydrolyzes asparagine to produce aspartate.	24768817
145	22797727	rs504915	11	64464085	EAS	Renal function-related traits (urea)	Urea	HMDB0000294	62.523	SLC22A12	ENSG00000197891	-	-	solute carrier family 22 (organic anion/urate transporter), member 12	MGI:1195269	-	-	-	TRUE	-	-	-	-	-	SLC22A12 encodes the URAT1 transporter, a kidney urate reuptake transporter. The nearby gene SLC22A11 encodes the hOAT4 transporter which primarily transports steroid molecules and has only very weak affinity for urea.	12024214|27105641
146	24625756	rs12288023	11	67421341	ASW	Serum metabolite levels (N-acetylphenylalanine)	N-Acetyl-L-phenylalanine	HMDB0000512	15.046	ACY3	ENSG00000132744	-	-	aspartoacylase (aminocyclase) 3	MGI:1918920	3.5.1.114	TRUE	-	-	-	-	-	-	-	ACY3 encodes an aminoacylase which preferentially deacetylates N-acetylaromatic amino acids including N-acetyl-L-phenylalanine.	14656720
147	22286219	rs2229738	11	68562328	EUR	Lipid metabolism phenotypes (LA/PUFA)	Linoleic acid	HMDB0000673	11.097	CPT1A	ENSG00000110090	-	-	carnitine palmitoyltransferase 1A (liver) [Source:HGNC Symbol;Acc:2328]	MGI:1098296	2.3.1.21	-	-	-	-	-	-	TRUE	-	CPT1A encodes a carnitine O-palmitoyltransferase which acts the CoA version of the free fatty acid metabolite detected here	1865762
148	20541252	rs12785878	11	71167449	EUR	Vitamin D insufficiency	25-Hydroxyvitamin D2	HMDB0001438	26.699	DHCR7	ENSG00000172893	-	-	7-dehydrocholesterol reductase [Source:HGNC Symbol;Acc:2860]	MGI:1298378	1.3.1.21	-	TRUE	-	-	-	-	-	-	DHCR7 encodes 7-dehydrocholesterol reductase, which acts on 7-dehydrocholesterol, a precursor of vitamin D.	10807690
149	GLGC	rs499974	11	75455021	AFR+EAS+EUR+SAS	HDL Cholesterol	high density lipoprotein cholesterol measurement	EFO_0004612	7.951	DGAT2	ENSG00000062282	-	-	diacylglycerol O-acyltransferase 2 [Source:HGNC Symbol;Acc:16940]	MGI:1915050	2.3.1.20; 2.3.1.76	-	TRUE	-	-	-	-	-	-	DGAT2 encodes a diacylglycerol O-acyltransferase which produces triglycerides from diaglycerides.	11481335
150	23824729	rs7130284	11	89148372	EUR	Homocysteine levels	Homocysteine	HMDB0000742	19.699	FOLH1B	ENSG00000134612	-	-	folate hydrolase 1B [Source:HGNC Symbol;Acc:13636]	MGI:1858193	-	-	TRUE	-	-	-	-	-	-	FOLH1B encodes a liver-enriched polyglutamylfolate hydrolase which will influence folate availability for the conversion of homocysteine to methionine	9816319
151	MAGIC	rs10830963	11	92708710	EUR	MAGIC Fasting Glucose GWAS/Metabochip 2012	D-Glucose	HMDB0000122	214.971	MTNR1B	ENSG00000134640	-	-	melatonin receptor 1B [Source:HGNC Symbol;Acc:7464]	MGI:2181726	-	-	-	-	-	-	TRUE	-	-	MTNR1B encodes a melatonin receptor. Melatonin stimulates glucose uptake.	16842543
152	24625756	rs507080	11	118549582	ASW	Serum metabolite levels (Trehalose)	Trehalose	HMDB0000975	29.523	TREH	ENSG00000118094	-	-	trehalase (brush-border membrane glycoprotein) [Source:HGNC Symbol;Acc:12266]	MGI:1926230	3.2.1.28	TRUE	-	-	-	-	-	-	-	TREH encodes trehalase which hydrolyses the disaccharide trehalose.	9427547
153	24816252	rs499368	12	320920	EUR	Blood metabolite levels (betaine)	Betaine	HMDB0000043	12.097	SLC6A12	ENSG00000111181	-	-	solute carrier family 6 (neurotransmitter transporter), member 12 [Source:HGNC Symbol;Acc:11045]	MGI:95628	-	-	-	TRUE	-	-	-	-	-	SLC6A12 encodes a sodium- and chloride-dependent betaine transporter.	8198549
154	20558539	rs2970818	12	4606168	EUR	Phosphorus levels	Phosphorus	HMDB0001315	8.398	FGF23	ENSG00000118972	-	-	fibroblast growth factor 23 [Source:HGNC Symbol;Acc:3680]	MGI:1891427	-	-	-	-	-	-	TRUE	-	-	FGF23 encodes a fibroblast growth factor which regulates phosphate levels through multiple mechanisms, including regulation of levels of kidney phosphate transporters	15863037
155	25500335	rs2110073	12	7075882	unknown	Red blood cell fatty acid levels (OA)	Oleic Acid	HMDB0000207	48.523	LPCAT3	ENSG00000111684	-	-	lysophosphatidylcholine acyltransferase 3 [Source:HGNC Symbol;Acc:30244]	MGI:1315211	2.3.1.23	-	TRUE	-	-	-	-	-	-	LPCAT3 encodes a lysophosphatidylcholine acyltransferase which takes the CoA version of oleic acid to convert lysophosphatidylcholine to phosphatidylcholine.	18781350
156	27005778	rs4554975	12	47201814	EUR	Alanine	L-Alanine	HMDB0000161	12.215	SLC38A4	ENSG00000139209	-	-	solute carrier family 38, member 4 [Source:HGNC Symbol;Acc:14679]	MGI:1916604	-	-	-	TRUE	-	-	-	-	-	SLC38A4 encodes a liver-enriched amino acid transporter (ATA3) with affinity for most cationic and neutral amino acids including alanine.	11342143|11118514
157	27005778	rs2657879	12	56865338	EUR	Glutamine	L-Glutamine	HMDB0000641	69.481	GLS2	ENSG00000135423	-	-	glutaminase 2 (liver, mitochondrial) [Source:HGNC Symbol;Acc:29570]	MGI:2143539	3.5.1.2	TRUE	-	-	-	-	-	-	-	GLS2 encodes the mitochondrial phosphate-activated glutaminase which catalyzes the hydrolysis of glutamine to glutamate and ammonia.	10620514
158	27005778	rs7954638	12	96314795	EUR	Metabolite levels (small molecules and protein measures) (Histidine)	L-Histidine	HMDB0000177	14.137	HAL	ENSG00000084110	-	-	Histidine ammonia-lyase	MGI:96010	4.3.1.3	TRUE	-	-	-	-	-	-	-	HAL encodes histidine ammonia-lyase which catalyzes the first step in the degradation of histidine to glutamate.	13018112
159	27005778	rs1718309	12	103242396	EUR	Phenylalanine	L-Phenylalanine	HMDB0000159	14.602	PAH	ENSG00000171759	-	-	phenylalanine hydroxylase [Source:HGNC Symbol;Acc:8582]	MGI:97473	1.14.16.1	TRUE	-	-	-	-	-	-	-	PAH encodes the enzyme phenylalanine hydroxylase which is the rate-limiting step in phenylalanine catabolism.	4150152
160	GLGC	rs2241210	12	109950144	AFR+EAS+EUR+SAS	HDL Cholesterol	high density lipoprotein cholesterol measurement	EFO_0004612	19.604	MVK	ENSG00000110921	-	-	mevalonate kinase [Source:HGNC Symbol;Acc:7530]	MGI:107624	2.7.1.36	-	TRUE	-	-	-	-	-	-	MVK encodes mevalonate kinase which synthesizes a precursor to cholesterol.	2153681
161	24816252	rs2066938	12	121160615	EUR	Blood metabolite levels (butyrylcarnitine)	Butyrylcarnitine	HMDB0002013	629.523	ACADS	ENSG00000122971	-	-	acyl-CoA dehydrogenase, C-2 to C-3 short chain [Source:HGNC Symbol;Acc:90]	MGI:87868	1.3.8.1	-	-	-	-	-	-	TRUE	-	ACADS encodes the short chain acyl-CoA dehydrogenase which takes butyrl-CoA as a substrate. Butyryl-CoA and butyrylcarnitine readily interconvert.	3597357
162	GLGC	rs838876	12	125259888	AFR+EAS+EUR+SAS	HDL Cholesterol	high density lipoprotein cholesterol measurement	EFO_0004612	32.135	SCARB1	ENSG00000073060	-	-	scavenger receptor class B, member 1 [Source:HGNC Symbol;Acc:1664]	MGI:893578	-	-	-	-	TRUE	-	-	-	-	SCARB1 encodes a scavanger receptor which can act as an HDL receptor.	8560269
163	MAGIC	rs11619319	13	28487599	EUR	MAGIC Fasting Glucose GWAS/Metabochip 2012	D-Glucose	HMDB0000122	14.876	PDX1	ENSG00000139515	-	-	pancreatic and duodenal homeobox 1 [Source:HGNC Symbol;Acc:6107]	MGI:102851	-	-	-	-	-	TRUE	-	-	-	PDX1 encodes a pancreas-specific transcription factor which induces expression of insulin and SLC2A2 (GLUT2) which each influence glucose levels	7901001|8923459
164	Twins UK/Kora	rs4941615	13	48459901	EUR	4-methyl-2-oxopentanoate - M22116	Ketoleucine	HMDB0000695	7.343	SUCLA2	ENSG00000136143	-	-	succinate-CoA ligase, ADP-forming, beta subunit [Source:HGNC Symbol;Acc:11448]	MGI:1306775	-	-	TRUE	-	-	-	-	-	-	SUCLA2 encodes a subunit of succinyl-CoA synthetase a key enzyme in the Krebs cycle. SUCLA2 deficiency results in elevated urinary excretion of leucine degradation products downstream of the analyte detected here (specifically 3-hydroxyisovaleric acid and 3-methylglutaconic acid).	19666145
165	19798445	rs7157785	14	64235556	EUR	Sphingolipid levels (SM 14:0Mol%)	sphingomyelin 14∶0 molar percentage	related to HMDB0012097	65.046	SGPP1	ENSG00000126821	-	-	sphingosine-1-phosphate phosphatase 1	MGI:2135760	3.1.3.-	-	TRUE	-	-	-	-	-	-	SGPP1 encodes a sphingosine-1-phosphate phosphatase which dephosphorylates sphingosine-1-phosphate to sphingosine which can then be incorporated into sphingomyelin.	10859351
166	21203500	rs7159888	14	65758642	EUR	N-glycan levels (DG1)	N-glycan measurement	EFO_0004999	17.523	FUT8	ENSG00000033170	-	-	fucosyltransferase 8 (alpha (1,6) fucosyltransferase) [Source:HGNC Symbol;Acc:4019]	MGI:1858901	2.4.1.68	TRUE	-	-	-	-	-	-	-	FUT8 encodes a fucosyltransferase that catalyzes the transfer of fucose to complex glycopeptides.	985526
167	Twins UK/Kora	rs2011069	14	104608068	EUR	asparagine - M34283	L-Asparagine	HMDB0000168	40.806	ASPG	ENSG00000166183	-	-	asparaginase homolog (S. cerevisiae) [Source:HGNC Symbol;Acc:20123]	MGI:2144822	3.5.1.1	TRUE	-	-	-	-	-	-	-	ASPG encodes an asparaginase homolog which which can hydrolyse asparagine to form aspartic acid	9575212
168	GLGC	rs4983559	14	105277209	AFR+EAS+EUR+SAS	HDL Cholesterol	high density lipoprotein cholesterol measurement	EFO_0004612	8.019	AKT1	ENSG00000142208	-	-	v-akt murine thymoma viral oncogene homolog 1 [Source:HGNC Symbol;Acc:391]	MGI:87986	-	-	-	-	-	TRUE	-	-	-	AKT1 encodes a protein kinase which activates SREBP which induces transcription of enzymes involved in cholesterol biosynthesis.	16007182
169	24816252	rs9635324	15	40703211	EUR	Blood metabolite ratios (propionylcarnitine/isovalerylcarnitine)	Propionylcarnitine / Isovalerylcarnitine	HMDB0000824 / HMDB0000688	42.046	IVD	ENSG00000128928	-	-	isovaleryl-CoA dehydrogenase [Source:HGNC Symbol;Acc:6186]	MGI:1929242	1.3.8.4	-	TRUE	-	-	-	-	-	-	IVD encodes isovaleryl-CoA dehydrogenase which acts on isovaleryl-CoA in the third step of leucine catabolism. Isovaleryl-CoA is converted to isovalerylcarnitine for circulation.	3597357
170	24047826	rs1153858	15	45652703	EUR	Homoarginine levels	Homo-L-arginine	HMDB0000670	45	GATM	ENSG00000171766	-	-	glycine amidinotransferase (L-arginine:glycine amidinotransferase) [Source:HGNC Symbol;Acc:4175]	MGI:1914342	2.1.4.1	TRUE	-	-	-	-	-	-	-	GATM encodes glycine amidinotransferase. This enzyme produces the Homoarginine when using lysine as a substrate.	23010440
171	24816252	rs1365505	15	50477138	EUR	Blood metabolite ratios (10-undecenoate (11:1n1)/X-11438)	Ethyl 10-undecenoate /	HMDB0034286 /	13.398	SLC27A2	ENSG00000140284	-	-	solute carrier family 27 (fatty acid transporter), member 2 [Source:HGNC Symbol;Acc:10996]	MGI:1347099	6.2.1.-	-	-	-	-	-	-	TRUE	-	SLC27A2 encodes a very-long-chain acyl-CoA synthetase which activates fatty acids by forming their coenzyme A derivatives.	10198260
172	24049095	rs2414095	15	51524292	EAS	Hormone measurements (Oestradiol)	Estradiol	HMDB0000151	30.155	CYP19A1	ENSG00000137869	-	-	cytochrome P450, family 19, subfamily A, polypeptide 1 [Source:HGNC Symbol;Acc:2594]	MGI:88587	1.14.14.14	TRUE	-	-	-	-	-	-	-	CYP19A1 encodes aromatase which produces estradiol (the measured analyte) from testosterone.	4153532
173	24097068	rs1532085	15	58683366	EUR	HDL cholesterol	high density lipoprotein cholesterol measurement	EFO_0004612	188	LIPC	ENSG00000166035	-	-	lipase, hepatic [Source:HGNC Symbol;Acc:6619]	MGI:96216	3.1.1.3	TRUE	-	-	-	-	-	-	-	LIPC encodes hepatic triglyceride lipase which hydrolyses triglycerides. The enzyme plays a key role in regulating levels of HDL.	7417375
174	Twins UK/Kora	rs2404602	15	77030792	EUR	isobutyrylcarnitine - M33441	isobutyrylcarnitine	HMDB0062556	12.449	ETFA	ENSG00000140374	-	-	electron-transfer-flavoprotein, alpha polypeptide [Source:HGNC Symbol;Acc:3481]	MGI:106092	-	-	-	-	-	-	TRUE	-	-	ETFA encodes a mitochondrial-specific electron transfer flavoprotein. Enzyme deficiency results in urinary excretion of isobutyric acid and isobutyrylglycine; the urinary levels of these metabolites should reflect plasma levels of the analyte reported here, isobutyrylcarnitine.	7360517
175	Twins UK/Kora	rs2007084	15	90345335	EUR	HWESASXX - M32836	C3f, complement C3 derived peptide	related to EFO_0004983	11.752	ANPEP	ENSG00000166825	-	-	alanyl (membrane) aminopeptidase [Source:HGNC Symbol;Acc:500]	MGI:5000466	-	-	-	-	-	-	-	TRUE	-	ANPEP encodes Aminopeptidase N, which is a broad specificity aminopeptidase. HWESASXX, a peptide derived from C3 complement is a possible substrate.	7957888|9647737
176	26352407	rs17702912	16	25002600	EUR	myo-inositol|urine	myo-Inositol	HMDB0000211	65.034	SLC5A11	ENSG00000158865	-	-	solute carrier family 5 (sodium/inositol cotransporter), member 11 [Source:HGNC Symbol;Acc:23091]	MGI:1919316	-	-	-	TRUE	-	-	-	-	-	SLC5A11 encodes a sodium/myo-inositol transporter (SMIT2) which can also transport scyllo-inostiol.	21887366
177	GLGC	rs247616	16	56989590	AFR+EAS+EUR+SAS	HDL Cholesterol	high density lipoprotein cholesterol measurement	EFO_0004612	801.939	CETP	ENSG00000087237	-	-	cholesteryl ester transfer protein, plasma [Source:HGNC Symbol;Acc:1869]	MGI:3505692	-	TRUE	-	-	-	-	-	-	-	CETP encodes the cholesterol ester transfer protein which acts on high density lipoprotein (HDL). Deficiency of this enzyme results in increased HDL.	2586614
178	24816252	rs12709013	16	58829790	EUR	Blood metabolite ratios (phenyllactate (PLA)/phenylalanine)	Phenyllactic acid / L-Phenylalanine	HMDB0000779 / HMDB0000159	23.523	GOT2	ENSG00000125166	-	-	glutamic-oxaloacetic transaminase 2, mitochondrial [Source:HGNC Symbol;Acc:4433]	MGI:95792	2.6.1.1	TRUE	-	-	-	-	-	-	-	GOT2 encodes the enzyme aspartate aminotransferase which can take each of the aromatic amino acids as substrates. In particular, GOT2 catalyzes the conversion of phenylalanine to phenylpyruvate which is then converted to phenyllactate.	4623131
179	24097068	rs16942887	16	67928042	EUR	HDL cholesterol	high density lipoprotein cholesterol measurement	EFO_0004612	53.097	LCAT	ENSG00000213398	-	-	lecithin-cholesterol acyltransferase [Source:HGNC Symbol;Acc:6522]	MGI:96755	2.3.1.43	TRUE	-	-	-	-	-	-	-	LCAT encodes lecithin-cholesterol acyltransferase which travels with HDL, esterifying cholesterol to cholesterol ester for incorporation into the HDL particles for transport back to the liver.	4868699
180	27005778	rs74249229	16	69979271	EUR	Pyruvate	Pyruvic acid	HMDB0000243	10.678	PDPR	ENSG00000090857	-	-	pyruvate dehydrogenase phosphatase regulatory subunit [Source:HGNC Symbol;Acc:30264]	MGI:2442188		-	TRUE	-	-	-	-	-	-	PDPR encodes a component of the pyruvate dehydrogenase complex (PDC) which converts pyruvate into acetyl-CoA.	9395502
181	22286219	rs4788815	16	71634811	EUR	Metabolite levels (Phe, Tyr)	L-Phenylalanine / L-Tyrosine	HMDB0000159 / HMDB0000158	16.699	TAT	ENSG00000198650	-	-	tyrosine aminotransferase [Source:HGNC Symbol;Acc:11573]	MGI:98487	2.6.1.5	TRUE	-	-	-	-	-	-	-	TAT encodes tyrosine aminotransferase which converts tyrosine to 4-hydroxyphenylpyruvate. Enzyme deficiency in this enzyme causes tyrosine build up.	1973834
182	24097068	rs2000999	16	72108093	EUR	LDL cholesterol	low density lipoprotein cholesterol measurement	EFO_0004611	40.398	HP	ENSG00000257017	-	-	haptoglobin [Source:HGNC Symbol;Acc:5141]	MGI:96211	-	-	-	-	-	-	TRUE	-	-	HP encodes haptoglobin which binds to ApoA-I, the primary protein component of HDL.	23420675
183	27005778	rs10083777	16	81065282	EUR	Glycine	Glycine	HMDB0000123	12.523	GCSH	ENSG00000140905	-	-	glycine cleavage system protein H (aminomethyl carrier) [Source:HGNC Symbol;Acc:4208]	MGI:1915383	-	TRUE	-	-	-	-	-	-	-	GCSH encodes the glycine cleavage system H protein which is involved in the degradation of glycine. GCSH deficiency leads to excess plasma glycine.	18941301
184	19185284	rs6564851	16	81264597	EUR	Carotenoid and tocopherol levels (beta-carotene)	B-Carotene	HMDB0000561	23.699	BCMO1	ENSG00000135697	BCO1	-	beta-carotene 15,15'-monooxygenase 1 [Source:HGNC Symbol;Acc:13815]	MGI:1926923	1.13.11.63	TRUE	-	-	-	-	-	-	-	BCO1 (previously referred to as BCMO1) encodes beta-carotene oxygenase 1 which uses a molecule of oxygen to produce two molecules of retinol from beta-carotene. Enzyme deficiency results in accumulation of beta-carotene.	11401432
185	24816252	rs8051149	16	87878822	EUR	Blood metabolite levels (kynurenine)	L-Kynurenine	HMDB0000684	25.046	SLC7A5	ENSG00000103257	-	-	solute carrier family 7 (amino acid transporter light chain, L system), member 5 [Source:HGNC Symbol;Acc:11063]	MGI:1298205	-	-	-	TRUE	-	-	-	-	-	SLC7A5 encodes LAT1 which mediates tryptophan/kynurenine exchange.	17896864
186	23824729	rs154657	16	89708096	EUR	Homocysteine levels	Homocysteine	HMDB0000742	42.699	DPEP1	ENSG00000015413	-	-	dipeptidase 1 (renal) [Source:HGNC Symbol;Acc:3002]	MGI:94917	-	-	TRUE	-	-	-	-	-	-	DPEP1 encodes a dipeptidase that acts on glutathione, which is a downstream product of homocysteine metabolism. Glutathione and homocysteine levels have been shown to be negatively correlated.	6122685
187	27005778	rs172642	17	6595398	EUR	Citrate	Citric acid	HMDB0000094	17.319	SLC13A5	ENSG00000141485	-	-	solute carrier family 13 (sodium-dependent citrate transporter), member 5 [Source:HGNC Symbol;Acc:23089]	MGI:3037150	-	-	-	TRUE	-	-	-	-	-	SLC13A5 encodes NaCT, a sodium-coupled citrate transporter.	16973915
188	24816252	rs2271316	17	6915401	EUR	Blood metabolite levels (X-12441--12-hydroxyeicosatetraenoate (12-HETE))	12-HETE	HMDB0006111	22.699	ALOX12	ENSG00000108839	-	-	arachidonate 12-lipoxygenase [Source:HGNC Symbol;Acc:429]	MGI:87998	1.13.11.31	-	TRUE	-	-	-	-	-	-	ALOX12 encodes arachidonate 12-lipoxygenase, which catalyzes the regio-selective addition of oxygen into arachidonic acid, generating 12R-hydroperoxyeicosatetraenoic acid (12R-HPETE). 12R-HPETE is rapidly reduced to the corresponding 12S-hydroxy compound, 12-HETE.	4215079, 2377602
189	21998597	rs12150660	17	7521915	EUR	Testosterone levels (Testosterone)	Testosterone	HMDB0000234	41	SHBG	ENSG00000129214	-	-	sex hormone-binding globulin [Source:HGNC Symbol;Acc:10839]	MGI:98295	-	-	-	-	TRUE	-	-	-	-	SHBG encodes the sex-hormone binding globulin which binds which binds to and transports testosterone.	7626508
190	Twins UK/Kora	rs748196	17	17422768	EUR	1-arachidonoylglycerophosphocholine - M33228	2-Arachidonoylglycerophosphocholine	HMDB0061699	7.77	PEMT	ENSG00000133027	-	-	phosphatidylethanolamine N-methyltransferase [Source:HGNC Symbol;Acc:8830]	MGI:104535	2.1.1.17	-	TRUE	-	-	-	-	-	-	PEMT encodes the phosphatidylethanolamine N-methyltransferase which converts phosphatidylethanolamine to phosphatidylcholine.	9370326
191	GLGC	rs113612868	17	37821435	AFR+EAS+EUR+SAS	HDL Cholesterol	high density lipoprotein cholesterol measurement	EFO_0004612	19.264	STARD3	ENSG00000131748	-	-	StAR-related lipid transfer (START) domain containing 3 [Source:HGNC Symbol;Acc:17579]	MGI:1929618		-	-	TRUE	-	-	-	-	-	STARD3 encodes the StAR-related lipid transfer protein 3 which promotes export of cholesterol to HDL	25014273
192	24816252	rs4343	17	61566031	EUR	Blood metabolite ratios (aspartylphenylalanine/X-14450--phenylalanylleucine)	Aspartylphenylalanine /	HMDB0000706 /	37	ACE	ENSG00000159640	-	-	angiotensin I converting enzyme [Source:HGNC Symbol;Acc:2707]	MGI:87874	3.2.1.-	TRUE	-	-	-	-	-	-	-	ACE encodes an angiotensin-converting enzyme. This carboxypeptidase can generate aspartylphenylalanine from cholecystokinin-8.	2554881
193	GLGC	rs1801689	17	64210580	AFR+EAS+EUR+SAS	LDL Cholesterol	low density lipoprotein cholesterol measurement	EFO_0004611	11.008	APOH	ENSG00000091583	-	-	apolipoprotein H (beta-2-glycoprotein I) [Source:HGNC Symbol;Acc:616]	MGI:88058	-	-	-	-	-	-	TRUE	-	-	ApoH increases the enzymic activity of lipoprotein lipase (LPL) in the presence of apoC-II by 45.7 percent [ 7417307]. a small molecule inhibitor of PKC alpha, HBDDE, show minimal inhibition of cholesterol accumulation while a small molecule inhibitor of PKC beta, LY333513, could completely account for the inhibition of cholesterol accumulation by the classical group PKC isoenzyme [16930534]	7417307
194	26068415	rs7343008	18	19263128	EUR	PC aa C32:2	Phosphatidyl choline PC(14:0/18:2(9Z,12Z)) is a specific example	HMDB0007874 is a specific example of PC aa C32:2	10.419	ABHD3	ENSG00000158201	-	-	abhydrolase domain containing 3 [Source:HGNC Symbol;Acc:18718]	MGI:2147183	3.1.1.32; 3.1.1.4	TRUE	-	-	-	-	-	-	-	ABHD3 encodes a phospholipase with demonstrated activity against PC(32:2), specifically the PC(14:0/18:2) stereoisomer.	21926997
195	21878437	rs1667255	18	29187279	EUR	Retinol levels	Vitamin A	HMDB0000305	13.222	TTR	ENSG00000118271	-	-	transthyretin [Source:HGNC Symbol;Acc:12405]	MGI:98865	-	-	-	TRUE	-	-	-	-	-	TTR encodes a thyroid hormone-binding protein which transports thryroxine and retinol.	4607556
196	22797727	rs7227483	18	43187130	EAS	Renal function-related traits (BUN)	Urea	HMDB0000294	17.155	SLC14A2	ENSG00000132874	-	-	solute carrier family 14 (urea transporter), member 2	MGI:1351653	-	-	-	TRUE	-	-	-	-	-	SLC14A2 encodes a urea transporter expressed in kidney.	11502588
197	GLGC	rs4939883	18	47167214	AFR+EAS+EUR+SAS	HDL Cholesterol	high density lipoprotein cholesterol measurement	EFO_0004612	65.746	LIPG	ENSG00000101670	-	-	lipase, endothelial [Source:HGNC Symbol;Acc:6623]	MGI:1341803	3.1.1.3	-	TRUE	-	-	-	-	-	-	LIPG encodes endothelial lipase which acts on HDL. Inhibition of endothelial lipase causes increased HDL cholesterol levels in vivo	12569161
198	25378659	rs2100944	19	8281635	EUR	FA 20:0|plasma	Arachidic acid	HMDB0002212	39.577	CERS4	ENSG00000090661	-	-	ceramide synthase 4 [Source:HGNC Symbol;Acc:23747]	MGI:1914510	-	TRUE	-	-	-	-	-	-	-	CERS4 encodes a ceramide synthase which produces ceramides from sphingosine and a long chain acyl CoA, derived from long chain free fatty acids.	12912983
199	24507774	rs116843064	19	8429323	EUR	Triglycerides	triglyceride measurement	EFO_0004530	36.538	ANGPTL4	ENSG00000167772	-	-	angiopoietin-like 4 [Source:HGNC Symbol;Acc:16039]	MGI:1888999	-	-	-	-	-	-	TRUE	-	-	ANGPTL4 regulates TG clearance by reducing the activity of LPL	16081640
200	GLGC	rs6511720	19	11202306	AFR+EAS+EUR+SAS	LDL Cholesterol	low density lipoprotein cholesterol measurement	EFO_0004611	261.415	LDLR	ENSG00000130164	-	-	low density lipoprotein receptor [Source:HGNC Symbol;Acc:6547]	MGI:96765	-	-	-	-	TRUE	-	-	-	-	LDLR encodes the LDL receptor.	226968
201	24816252	rs8012	19	13010520	EUR	Blood metabolite levels (glutaroyl carnitine)	Glutarylcarnitine	HMDB13130	44.222	GCDH	ENSG00000105607	-	-	glutaryl-CoA dehydrogenase [Source:HGNC Symbol;Acc:4189]	MGI:104541	1.3.8.6	-	-	-	-	-	-	TRUE	-	GCDH encodes a glutaryl-CoA dehydrogenase which catalyzes the oxidative decarboxylation of glutaryl-CoA to crotonyl-CoA.	3081514
202	21729881	rs2108622	19	15990431	EUR	Vitamin E levels	Alpha-Tocopherol	HMDB0001893	10	CYP4F2	ENSG00000186115	-	-	cytochrome P450, family 4, subfamily F, polypeptide 2 [Source:HGNC Symbol;Acc:2645]	MGI:1919304	1.14.13.-	TRUE	-	-	-	-	-	-	-	CYP4F2 encodes a cytochrome P450 with a special role in the production of Vitamin E	11997390
203	24816252	rs4808136	19	18618867	EUR	Blood metabolite levels (myo-inositol)	myo-Inositol	HMDB0000211	13.301	ISYNA1	ENSG00000105655	-	-	inositol-3-phosphate synthase 1	MGI:1919030	5.5.1.4	-	TRUE	-	-	-	-	-	-	ISYNA1 encodes an inositol-3-phosphate synthase, which converts d-glucose 6-phosphate to 1-d-myo-inositol 3-phosphate.	15024000
204	24586186	rs8101881	19	33364628	AMR+EUR	Urinary metabolites (H-NMR features) (1.7325, Lysine)	L-Lysine	HMDB0000182	33	SLC7A9	ENSG00000021488	-	-	solute carrier family 7 (amino acid transporter light chain, bo,+ system), member 9 [Source:HGNC Symbol;Acc:11067]	MGI:1353656	-	-	-	TRUE	-	-	-	-	-	SLC7A9 encodes an amino acid transporter which can transport a range of amino acids including lysine	24107421
205	26407342	rs56113850	19	41353107	FIN	Nicotine Metabolite Ratio	ratio of Hydroxycotinine to Cotinine	HMDB0001390|HMDB0001046	85.239	CYP2A6	ENSG00000255974	-	-	cytochrome P450, family 2, subfamily A, polypeptide 6	MGI:88596; MGI:88597	1.14.13.-	TRUE	-	-	-	-	-	-	-	CYP2A6 encodes a cytochrome P450 which is the primary enzyme responsible for the conversion of nicotine to cotinine.	8937855
206	24816252	rs2547231	19	48385057	EUR	Blood metabolite ratios (X-11440/4-androsten-3beta,17beta-diol disulfate 2)	similar to 5-Androstenediol	similar to HMDB03818	190.523	SULT2A1	ENSG00000105398	-	-	sulfotransferase family, cytosolic, 2A, dehydroepiandrosterone (DHEA)-preferring, member 1 [Source:HGNC Symbol;Acc:11458]	MGI:98430	2.8.2.14	-	-	-	-	-	-	TRUE	-	SULT2A1 encodes a bile salt sulfotransferase which can catalyze the sulfation of steroids and bile acids.	8575776
207	24586186	rs2287921	19	49228272	AMR+EUR	Urinary metabolites (H-NMR features) (5.2125, Fucose)	L-Fucose	HMDB0000174	35.523	FUT2	ENSG00000176920	-	-	fucosyltransferase 2 (secretor status included)	MGI:109374	2.4.1.69	TRUE	-	-	-	-	-	-	-	FUT2 encodes a galactoside 2-alpha-L-fucosyltransferase, which adds fucose moeities to various proteins.	7876235
208	24816252	rs2576452	19	54676433	EUR	Blood metabolite ratios (arachidonate (20:4n6)/1-arachidonoylglycerophosphoinositol)	Arachidonate|1-Arachidonoylglycerophosphoinositol	HMDB0060102|HMDB0061690	28.699	MBOAT7	ENSG00000125505	-	-	membrane bound O-acyltransferase domain containing 7	MGI:1924832	2.3.1.-	-	TRUE	-	-	-	-	-	-	MBOAT7 encodes a lysophosphatidylinositol acyltransferase that has specificity for arachidonoyl-CoA as an acyl donor. Arachidonate is readily converted to arachidonoyl-CoA. Thus the associated ratio is closely linked to the substrate/product pair for this enzyme. The associated ratio is closely linked to the substrate/product pair for this enzyme.	18094042
209	26068415	rs4814176	20	12959398	EUR	Sphingolipid levels (Hydroxysphingomyeline C24:1)	Hydroxysphingomyeline C24:1	HMDB0013469	31.699	SPTLC3	ENSG00000172296	-	-	serine palmitoyltransferase, long chain base subunit 3	MGI:2444678	2.3.1.50	-	-	-	-	-	-	TRUE	-	SPTLC3 encodes a subunit of serine palmitoyltransferase, which catalyzes the first step in de novo sphingolipid biosynthesis.	17023427
210	25187374	rs6048216	20	22581268	EAS	Fasting plasma glucose (East Asian)	D-Glucose	HMDB0000122	11.719	FOXA2	ENSG00000125798	-	-	forkhead box A2 [Source:HGNC Symbol;Acc:5022]	MGI:1347476	-	-	-	-	-	TRUE	-	-	-	FOXA2 encodes a transcription factor that impacts the expression of many genes (i.e., GCK, SLC2A2) previously related to the glucose levels.	11875061
211	GLGC	rs1800961	20	43042364	AFR+EAS+EUR+SAS	HDL Cholesterol	high density lipoprotein cholesterol measurement	EFO_0004612	33.785	HNF4A	ENSG00000101076	-	-	hepatocyte nuclear factor 4, alpha [Source:HGNC Symbol;Acc:5024]	MGI:109128	-	-	-	-	-	TRUE	-	-	-	HNF4A drives expression of many cholesterol related genes including HMGCR	21071704
212	27005778	rs6073958	20	44551855	EUR	S.HDL.P	high density lipoprotein cholesterol measurement	EFO_0004612	54.585	PLTP	ENSG00000100979	-	-	phospholipid transfer protein [Source:HGNC Symbol;Acc:9093]	MGI:103151	-	TRUE	-	-	-	-	-	-	-	PLTP encodes phospholipid transfer protein which acts directly on HDL particles.	8664337
213	26352407	rs941206	20	45261041	EUR	sucinate/citrate|urine	Succinic acid / Citric acid	HMDB0000254 / HMDB0000094	15.845	SLC13A3	ENSG00000158296	-	-	solute carrier family 13 (sodium-dependent dicarboxylate transporter), member 3 [Source:HGNC Symbol;Acc:14430]	MGI:2149635	-	-	-	TRUE	-	-	-	-	-	SLC13A3 encodes a high affinity succinate transporter enriched in kidney tissue.	10794676
214	24068962	rs1570669	20	52774427	EUR	Calcium levels	Calcium	HMDB0000464	11.046	CYP24A1	ENSG00000019186	-	-	cytochrome P450, family 24, subfamily A, polypeptide 1 [Source:HGNC Symbol;Acc:2602]	MGI:88593	1.14.15.16	-	TRUE	-	-	-	-	-	-	CYP24A1 encodes the 1,25-dihydroxyvitamin D(3) 24-hydroxylase which produces the biologically active form of vitamin D, which regulates calcium levels.	9333115
215	26401656	rs1571700	21	38336834	EUR	2-Hydroxyisovalerylcarnitine	Similar to 3-Hydroxyisovalerylcarnitine	Similar to HMDB0061189	7.269	HLCS	ENSG00000159267	-	-	holocarboxylase synthetase (biotin-(proprionyl-CoA-carboxylase (ATP-hydrolysing)) ligase)	MGI:894646	-	-	-	-	-	-	TRUE	-	-	HLCS encodes a biotin apo-protein ligase which attaches biotin to four biotin-dependent enymes, including enzymes involved in branched chain amino acid catabolism. Holocarboxylase synthetase deficiency results in increased levels of 3-Hydroxyisovalerylcarnitine.	19201116
216	24651765	rs234714	21	44488033	AFR+EUR	Plasma homocysteine levels (post-methionine load test)	Homocysteine	HMDB0000742	25.523	CBS	ENSG00000160200	-	-	cystathionine-beta-synthase [Source:HGNC Symbol;Acc:1550]	MGI:88285	4.2.1.22	TRUE	-	-	-	-	-	-	-	CBS encodes the cystathionine beta-synthase which acts on homocysteine to produce cystathionine	16545978
217	26068415	rs2540641	22	18959684	EUR	Blood metabolite levels (proline)	L-Proline	HMDB0000162	58.523	PRODH	ENSG00000100033	-	-	proline dehydrogenase (oxidase) 1	MGI:97770	1.5.5.2	TRUE	-	-	-	-	-	-	-	PRODH encodes proline dehydrogenase which catalyzes the first step in proline degradation	16874462
218	27005778	rs2040771	22	19161935	EUR	Citrate	Citric acid	HMDB0000094	21.886	SLC25A1	ENSG00000100075	-	-	solute carrier family 25 (mitochondrial carrier; citrate transporter), member 1 [Source:HGNC Symbol;Acc:10979]	MGI:1345283	-	-	-	TRUE	-	-	-	-	-	SLC25A1 encodes the mitochondrial-localized tricarboxylate transporter of citrate.	2804096
219	24816252	rs4680	22	19951271	EUR	Blood metabolite levels (X-11593--O-methylascorbate)	O-methylascorbate	similar to HMDB0000044	177.301	COMT	ENSG00000093010	-	-	catechol-O-methyltransferase [Source:HGNC Symbol;Acc:2228]	MGI:88470	2.1.1.6	TRUE	-	-	-	-	-	-	-	COMT encodes the catechol-O-methyltransferase which can methylate ascorbate to produce O-methylascorbate.	7129800
220	24816252	rs2330809	22	25002081	EUR	Blood metabolite levels (cysteine-glutathione disulfide)	Cysteineglutathione disulfide	HMDB0000656	12.699	GGT1	ENSG00000100031	-	-	gamma-glutamyltransferase 1	MGI:95706	2.3.2.2	TRUE	-	-	-	-	-	-	-	GGT1 encodes gamma-glutamyltransferase 1 which catalyzes the transfer of the glutamyl moiety of glutathione to a number of different amino acids and can take the analyte reported here (the cysteine-glutathione mixed disulfide) as a substrate.	6130452
221	25352340	rs855791	22	37462936	EUR	Iron status biomarkers (iron levels)	Iron	HMDB0015531	139	TMPRSS6	ENSG00000187045	-	-	transmembrane protease, serine 6 [Source:HGNC Symbol;Acc:16517]	MGI:1919003	-	-	TRUE	-	-	-	-	-	-	TMPRSS6 encodes a protease which regulates levels of hepcidin which regulates iron levels	25588876
222	24528284	rs1065852	22	42526694	EUR	Response to serotonin reuptake inhibitors in major depressive disorder (plasma drug and metabolite levels) (S-DDCT concentration)	Didemethylcitalopram	HMDB0060472	15.699	CYP2D6	ENSG00000100197	-	-	cytochrome P450, family 2, subfamily D, polypeptide 6 [Source:HGNC Symbol;Acc:2625]	MGI:1929474	1.14.14.1	TRUE	-	-	-	-	-	-	-	CYP2D6 encodes a cytochrome P450 which acts on many xenobiotics including the conversion of desmethylcitalopram to didesmethylcitalopram (DDCT)	8451774
223	GLGC	rs4253772	22	46627603	AFR+EAS+EUR+SAS	Total Cholesterol	Cholesterol	HMDB0000067	8.006	PPARA	ENSG00000186951	-	-	peroxisome proliferator-activated receptor alpha [Source:HGNC Symbol;Acc:9232]	MGI:104740	-	-	-	-	-	TRUE	-	-	-	PPARA encodes a transcription factor which regulates expression of HDL apolipoproteins	9808609
224	24816252	rs131794	22	50971752	EUR	Blood metabolite levels (uridine)	Uridine	HMDB0000296	15.398	TYMP	ENSG00000025708	-	-	thymidine phosphorylase [Source:HGNC Symbol;Acc:3148]	MGI:1920212	2.4.2.4	-	TRUE	-	-	-	-	-	-	TYMP encodes thymidine phosphorylase, which catalyzes the phosphorolysis of thymidine and deoxyuridine. These pyrimidines are metabolically linked to uridine.	7284378
225	24816252	rs6151429	22	51063477	EUR	Blood metabolite levels (X-11423--O-sulfo-L-tyrosine)	O-Sulfotyrosine	similar to HMDB0000158	17.155	ARSA	ENSG00000100299	-	-	arylsulfatase A [Source:HGNC Symbol;Acc:713]	MGI:88077	3.1.6.8	TRUE	-	-	-	-	-	-	-	ARSA encodes the arylsulfatase A, which can act on L-tyrosine O-sulfate.	33715
226	23823483	rs7883218	23	105276609	EUR	Thyroxine	Thyroxine	HMDB0000248	19.886	SERPINA7	ENSG00000123561	-	-	serpin peptidase inhibitor, clade A (alpha-1 antiproteinase, antitrypsin), member 7 [Source:HGNC Symbol;Acc:11583]	MGI:3041197	-	-	-	-	TRUE	-	-	-	-	SERPINA7 encodes the thyroxine-binding globulin protein.	3094014
227	19419973	rs766420	23	153554404	ASW+EUR	Bilirubin levels	Bilirubin	HMDB0000054	8.046	G6PD	ENSG00000160211	-	-	glucose-6-phosphate dehydrogenase [Source:HGNC Symbol;Acc:4057]	MGI:105979	1.1.1.49	-	TRUE	-	-	-	-	-	-	G6PD encodes the glucose-6-phosphate dehydrogenase, an enzyme critical to red blood cell metabolism. G6PD deficiency results in accumulation of bilirubin, a breakdown product of heme.	11445808

## Sheet: Table S2
Table S2. Set of 562 cis-pQTLs and corresponding statistics derived from Sun et al. (2017). Causal genes are hypothesised to be those that encode the cis-affected proteins.
Cis-pQTL	Sentinel rsID	Chr	Position	Effect allele	Other allele	Effect allele frequency	Somamer ID	Meta-analysis			Cis-affected protein			Causal gene
								β	SE	p-value	Analyte	UNIPROT ID	Analyte fullname	HGNC symbol	Ensembl gene ID	Description
1	rs1891906	1	950243	C	A	0.385856	ISG15.14151.4.3	0.2592	0.0253	1.4e-24	UCRP	P05161	Ubiquitin-like protein ISG15	ISG15	ENSG00000187608	ISG15 ubiquitin-like modifier [Source:HGNC Symbol;Acc:4053]
2	rs3765963	1	9034598	G	A	0.402359	CA6.3352.80.3	0.6766	0.0233	4.1e-185	Carbonic anhydrase 6	P23280	Carbonic anhydrase 6	CA6	ENSG00000131686	carbonic anhydrase VI [Source:HGNC Symbol;Acc:1380]
3	rs34603401	1	9305445	C	A	0.150217	H6PD.7161.25.3	0.7589	0.0317	1e-126	G6PE	O95479	GDH/6PGL endoplasmic bifunctional protein	H6PD	ENSG00000049239	hexose-6-phosphate dehydrogenase (glucose 1-dehydrogenase) [Source:HGNC Symbol;Acc:4795]
4	rs198389	1	11919271	G	A	0.412581	NPPB.7655.11.3	0.2934	0.0253	3.5e-31	N-terminal pro-BNP	P16860	N-terminal pro-BNP	NPPB	ENSG00000120937	natriuretic peptide B [Source:HGNC Symbol;Acc:7940]
5	rs5746017	1	12251341	C	A	0.041297	TNFRSF1B.8368.102.3	-0.4752	0.0602	3e-15	TNF sR-II	P20333	Tumor necrosis factor receptor superfamily member 1B	TNFRSF1B	ENSG00000028137	tumor necrosis factor receptor superfamily, member 1B [Source:HGNC Symbol;Acc:11917]
6	rs4920605	1	17315425	A	G	0.553544	MFAP2.9294.45.3	0.2073	0.0243	1.3e-17	MFAP2	P55001	Microfibrillar-associated protein 2	MFAP2	ENSG00000117122	microfibrillar-associated protein 2 [Source:HGNC Symbol;Acc:7033]
7	rs11573156	1	20306146	C	G	0.231634	PLA2G2A.2692.74.2	1.0205	0.0243	0	NPS-PLA2	P14555	Phospholipase A2, membrane associated	PLA2G2A	ENSG00000188257	phospholipase A2, group IIA (platelets, synovial fluid) [Source:HGNC Symbol;Acc:9031]
8	rs78865058	1	22944209	A	G	0.041707	C1QC.14100.63.3	1.0754	0.0603	4.3e-71	C1QC	P02747	Complement C1q subcomponent subunit C	C1QC	ENSG00000159189	complement component 1, q subcomponent, C chain [Source:HGNC Symbol;Acc:1245]
9	rs144045260	1	23054719	C	CTGAA	0.079711	EPHB2.5077.28.3	-0.4569	0.0451	4.5e-24	EPHB2	P29323	Ephrin type-B receptor 2	EPHB2	ENSG00000133216	EPH receptor B2 [Source:HGNC Symbol;Acc:3393]
10	rs6687487	1	23061551	A	G	0.080316	EPHB2.8225.86.3	-0.6122	0.0447	1.3e-42	EPHB2	P29323	Ephrin type-B receptor 2	EPHB2	ENSG00000133216	EPH receptor B2 [Source:HGNC Symbol;Acc:3393]
11	rs12086750	1	40210468	C	G	0.370624	PPIE.5238.26.3	-0.3832	0.025	4.8e-53	PPIE	Q9UNP9	Peptidyl-prolyl cis-trans isomerase E	PPIE	ENSG00000084072	peptidylprolyl isomerase E (cyclophilin E) [Source:HGNC Symbol;Acc:9258]
12	rs7533094	1	40559686	A	G	0.041979	PPT1.9244.27.3	-0.8621	0.0603	2.3e-46	PPT1	P50897	Palmitoyl-protein thioesterase 1	PPT1	ENSG00000131238	palmitoyl-protein thioesterase 1 [Source:HGNC Symbol;Acc:9325]
13	rs2275180	1	43773033	G	A	0.623345	TIE1.2844.53.2	0.2538	0.0251	4.8e-24	sTie-1	P35590	Tyrosine-protein kinase receptor Tie-1, soluble	TIE1	ENSG00000066056	tyrosine kinase with immunoglobulin-like and EGF-like domains 1 [Source:HGNC Symbol;Acc:11809]
14	rs2286241	1	44440769	C	G	0.056172	B4GALT2.9595.11.3	-0.673	0.052	3e-38	B4GT2	O60909	Beta-1,4-galactosyltransferase 2	B4GALT2	ENSG00000117411	UDP-Gal:betaGlcNAc beta 1,4- galactosyltransferase, polypeptide 2 [Source:HGNC Symbol;Acc:925]
15	rs72688441	1	46051053	A	G	0.058959	AKR1A1.4192.10.2	-1.18	0.0493	1.2e-126	AK1A1	P14550	Alcohol dehydrogenase [NADP(+)]	AKR1A1	ENSG00000117448	aldo-keto reductase family 1, member A1 (aldehyde reductase) [Source:HGNC Symbol;Acc:380]
16	rs1097234	1	53063559	A	C	0.174745	GPX7.8345.27.3	0.5633	0.0311	1.6e-73	GPX7	Q96SL4	Glutathione peroxidase 7	GPX7	ENSG00000116157	glutathione peroxidase 7 [Source:HGNC Symbol;Acc:4559]
17	rs11206397	1	55097068	T	A	0.326689	FAM151A.7856.51.3	0.2651	0.0261	2.6e-24	F151A	Q8WW52	Protein FAM151A	FAM151A	ENSG00000162391	family with sequence similarity 151, member A [Source:HGNC Symbol;Acc:25032]
18	rs1126728	1	64097432	T	C	0.227841	PGM1.9173.21.3	0.2869	0.0289	2.8e-23	PGM1	P36871	Phosphoglucomutase-1	PGM1	ENSG00000079739	phosphoglucomutase 1 [Source:HGNC Symbol;Acc:8905]
19	rs1408416	1	64614495	T	G	0.161988	ROR1.2590.69.4	-0.44	0.033	1.8e-40	ROR1	Q01973	Tyrosine-protein kinase transmembrane receptor ROR1	ROR1	ENSG00000185483	receptor tyrosine kinase-like orphan receptor 1 [Source:HGNC Symbol;Acc:10256]
20	rs3790438	1	66085525	A	T	0.175255	LEPR.5400.52.3	-1.3745	0.0219	0	sLeptin R	P48357	Leptin receptor	LEPR	ENSG00000116678	leptin receptor [Source:HGNC Symbol;Acc:6554]
21	rs11581607	1	67707690	A	G	0.066948	IL23R.5088.175.3	-0.42	0.0491	1.2e-17	IL-23 R	Q5VWK5	Interleukin-23 receptor	IL23R	ENSG00000162594	interleukin 23 receptor [Source:HGNC Symbol;Acc:19100]
22	rs12566098	1	67889571	G	C	0.688055	IL12RB2.3815.14.1	0.2568	0.0267	6e-22	IL-12 RB2	Q99665	Interleukin-12 receptor subunit beta-2	IL12RB2	ENSG00000081985	interleukin 12 receptor, beta 2 [Source:HGNC Symbol;Acc:5972]
23	rs9787133	1	89382664	G	C	0.493516	CCBL2.12682.5.3	-0.1716	0.0246	2.9e-12	KAT3	Q6YP21	Kynurenine--oxoglutarate transaminase 3	CCBL2	ENSG00000137944	cysteine conjugate-beta lyase 2 [Source:HGNC Symbol;Acc:33238]
24	rs7538379	1	104067356	T	C	0.039949	AMY1A.7918.114.3	-1.0399	0.062	4.9e-63	Amylase, alpha 1A	P04745	Alpha-amylase 1	AMY1A	ENSG00000237763	amylase, alpha 1A (salivary) [Source:HGNC Symbol;Acc:474]
25	rs115668827	1	107678268	C	G	0.048772	NTNG1.5637.81.3	1.0036	0.0565	1.1e-70	NTNG1	Q9Y2I2	Netrin-G1	NTNG1	ENSG00000162631	netrin G1 [Source:HGNC Symbol;Acc:23319]
26	rs4233450	1	117490261	T	G	0.829141	PTGFRN.12727.7.3	1.0007	0.0283	2e-273	FPRP	Q9P2B2	Prostaglandin F2 receptor negative regulator	PTGFRN	ENSG00000134247	prostaglandin F2 receptor inhibitor [Source:HGNC Symbol;Acc:9601]
27	rs35505705	1	117969780	A	AT	0.237686	MAN1A2.9077.10.3	-0.2652	0.0284	1.1e-20	MA1A2	O60476	Mannosyl-oligosaccharide 1,2-alpha-mannosidase IB	MAN1A2	ENSG00000198162	mannosidase, alpha, class 1A, member 2 [Source:HGNC Symbol;Acc:6822]
28	rs79795228	1	120359286	A	C	0.015404	REG4.11102.22.3	0.7938	0.0995	1.4e-15	REG4	Q9BYZ8	Regenerating islet-derived protein 4	REG4	ENSG00000134193	regenerating islet-derived family, member 4 [Source:HGNC Symbol;Acc:22977]
29	rs41271951	1	150737220	G	A	0.08349	CTSS.3181.50.2	-0.8605	0.0419	7.1e-94	Cathepsin S	P25774	Cathepsin S	CTSS	ENSG00000163131	cathepsin S [Source:HGNC Symbol;Acc:2545]
30	rs58056804	1	153524706	A	G	0.049682	S100A4.14116.129.3	0.5046	0.0565	4.5e-19	S100A4	P26447	Protein S100-A4	S100A4	ENSG00000196154	S100 calcium binding protein A4 [Source:HGNC Symbol;Acc:10494]
31	rs4845586	1	153942597	G	T	0.46994	CREB3L4.11308.8.3	0.2556	0.0248	7.1e-25	CR3L4	Q8TEY5	Cyclic AMP-responsive element-binding protein 3-like protein 4	CREB3L4	ENSG00000143578	cAMP responsive element binding protein 3-like 4 [Source:HGNC Symbol;Acc:18854]
32	rs4129267	1	154426264	T	C	0.400047	IL6R.4139.71.2	1.1148	0.0157	0	IL-6 sRa	P08887	Interleukin-6 receptor subunit alpha	IL6R	ENSG00000160712	interleukin 6 receptor [Source:HGNC Symbol;Acc:6019]
33	rs41267397	1	156626796	T	G	0.004218	BCAN.3461.58.1	-2.0236	0.1899	1.6e-26	PGCB	Q96GW7	Brevican core protein	BCAN	ENSG00000132692	brevican [Source:HGNC Symbol;Acc:23059]
34	rs12137505	1	156883546	G	A	0.406496	PEAR1.8275.31.3	-0.2226	0.0251	8.1e-19	PEAR1	Q5VY43	Platelet endothelial aggregation receptor 1	PEAR1	ENSG00000187800	platelet endothelial aggregation receptor 1 [Source:HGNC Symbol;Acc:33631]
35	rs11582663	1	157559122	T	C	0.144281	FCRL4.8973.23.3	-1.1329	0.0295	2.91E-322	FCRL4	Q96PJ5	Fc receptor-like protein 4	FCRL4	ENSG00000163518	Fc receptor-like 4 [Source:HGNC Symbol;Acc:18507]
36	rs7528684	1	157670816	G	A	0.465109	FCRL3.4440.15.2	0.5253	0.0233	1.4e-112	FCRL3	Q96P31	Fc receptor-like protein 3	FCRL3	ENSG00000160856	Fc receptor-like 3 [Source:HGNC Symbol;Acc:18506]
37	rs4971155	1	157779182	A	T	0.506233	FCRL1.5728.60.3	-0.2557	0.0243	6.3e-26	FCRL1	Q96LA6	Fc receptor-like protein 1	FCRL1	ENSG00000163534	Fc receptor-like 1 [Source:HGNC Symbol;Acc:18509]
38	rs72709516	1	159004851	T	C	0.04404	IFI16.12893.159.3	0.8518	0.0577	2.6e-49	IP16	Q16666	Gamma-interferon-inducible protein 16	IFI16	ENSG00000163565	interferon, gamma-inducible protein 16 [Source:HGNC Symbol;Acc:5395]
39	rs71632673	1	159536213	A	C	0.022925	APCS.2474.54.5	-0.8369	0.082	1.9e-24	SAP	P02743	Serum amyloid P-component	APCS	ENSG00000132703	amyloid P component, serum [Source:HGNC Symbol;Acc:584]
40	rs2808628	1	159676011	A	G	0.333931	CRP.4337.49.2	-0.182	0.0264	5.4e-12	CRP	P02741	C-reactive protein	CRP	ENSG00000132693	C-reactive protein, pentraxin-related [Source:HGNC Symbol;Acc:2367]
41	rs58240276	1	159783559	T	C	0.190167	FCRL6.6617.12.3	-0.6094	0.0299	3.1e-92	FCRL6	Q6DN72	Fc receptor-like protein 6	FCRL6	ENSG00000181036	Fc receptor-like 6 [Source:HGNC Symbol;Acc:31910]
42	rs11291564	1	160452971	A	AT	0.735117	SLAMF6.5128.53.3	0.1984	0.0284	2.6e-12	SLAF6	Q96DU3	SLAM family member 6	SLAMF6	ENSG00000162739	SLAM family member 6 [Source:HGNC Symbol;Acc:21392]
43	rs12124234	1	160675269	C	G	0.405154	CD48.3292.75.1	0.2639	0.0252	1.1e-25	CD48	P09326	CD48 antigen	CD48	ENSG00000117091	CD48 molecule [Source:HGNC Symbol;Acc:1683]
44	rs11581248	1	160720074	T	C	0.142448	SLAMF7.5487.7.3	-1.2597	0.0295	0	SLAF7	Q9NQ25	SLAM family member 7	SLAMF7	ENSG00000026751	SLAM family member 7 [Source:HGNC Symbol;Acc:21394]
45	rs12128261	1	160762784	G	T	0.216631	LY9.3324.51.1	0.2409	0.0298	6.5e-16	LY9	Q9HBG7	T-lymphocyte surface antigen Ly-9	LY9	ENSG00000122224	lymphocyte antigen 9 [Source:HGNC Symbol;Acc:6730]
46	rs1801274	1	161479745	G	A	0.532574	FCGR2A.3309.2.2	1.2389	0.0126	0	FCG2A	P12318	Low affinity immunoglobulin gamma Fc region receptor II-a	FCGR2A	ENSG00000143226	Fc fragment of IgG, low affinity IIa, receptor (CD32) [Source:HGNC Symbol;Acc:3616]
47	rs10919543	1	161508617	G	A	0.324432	FCGR3B.3311.27.1	0.4353	0.0251	3.2e-67	FCG3B	O75015	Low affinity immunoglobulin gamma Fc region receptor III-B	FCGR3B	ENSG00000162747	Fc fragment of IgG, low affinity IIIb, receptor (CD16b) [Source:HGNC Symbol;Acc:3620]
48	rs6665610	1	161641384	A	G	0.204529	FCGR2B.3310.62.1	1.3308	0.0224	0	FCG2B	P31994	Low affinity immunoglobulin gamma Fc region receptor II-b	FCGR2B	ENSG00000072694	Fc fragment of IgG, low affinity IIb, receptor (CD32) [Source:HGNC Symbol;Acc:3618]
49	rs7513428	1	167515272	C	T	0.836173	CREG1.9357.4.3	-0.3111	0.0334	1.4e-20	CREG1	O75629	Protein CREG1	CREG1	ENSG00000143162	cellular repressor of E1A-stimulated genes 1 [Source:HGNC Symbol;Acc:2351]
50	rs4656599	1	168503386	T	C	0.189892	XCL1.14078.69.3	0.4295	0.0311	2e-43	Lymphotactin	P47992	Lymphotactin	XCL1	ENSG00000143184	chemokine (C motif) ligand 1 [Source:HGNC Symbol;Acc:10645]
51	rs1018454	1	168697761	C	A	0.585888	DPT.4979.34.2	0.4155	0.0241	7.8e-67	DERM	Q07507	Dermatopontin	DPT	ENSG00000143196	dermatopontin [Source:HGNC Symbol;Acc:3011]
52	rs6136	1	169563951	G	T	0.107874	SELP.4154.57.2	-0.8073	0.0371	3e-105	P-Selectin	P16109	P-selectin	SELP	ENSG00000174175	selectin P (granule membrane protein 140kDa, antigen CD62) [Source:HGNC Symbol;Acc:10721]
53	rs4987358	1	169665551	T	G	0.27377	SELL.4831.4.2	-0.5165	0.0261	6.8e-87	sL-Selectin	P14151	L-Selectin	SELL	ENSG00000188404	selectin L [Source:HGNC Symbol;Acc:10720]
54	rs16853043	1	178545926	G	A	0.352388	ANGPTL1.11142.11.3	0.4305	0.0247	5.4e-68	ANGL1	O95841	Angiopoietin-related protein 1	ANGPTL1	ENSG00000116194	angiopoietin-like 1 [Source:HGNC Symbol;Acc:489]
55	rs12371	1	180163390	G	A	0.089018	QSOX1.6217.23.3	0.6995	0.0426	1.3e-60	QSCN6	O00391	Sulfhydryl oxidase 1	QSOX1	ENSG00000116260	quiescin Q6 sulfhydryl oxidase 1 [Source:HGNC Symbol;Acc:9756]
56	rs2276543	1	183155305	A	G	0.279009	LAMC2.9580.5.3	0.6155	0.0251	4.4e-133	Laminin gamma-2	Q13753	Laminin subunit gamma-2	LAMC2	ENSG00000058085	laminin, gamma 2 [Source:HGNC Symbol;Acc:6493]
57	rs148212596	1	193074511	G	A	0.019804	GLRX2.12486.8.3	1.1837	0.0881	3.5e-41	GLRX2	Q9NS18	Glutaredoxin-2, mitochondrial	GLRX2	ENSG00000023572	glutaredoxin 2 [Source:HGNC Symbol;Acc:16065]
58	rs72732234	1	196303889	C	T	0.01857	CFHR5.7885.17.3	-1.5026	0.0921	7.8e-60	complement factor H-related 5	Q9BXR6	Complement factor H-related protein 5	CFHR5	ENSG00000134389	complement factor H-related 5 [Source:HGNC Symbol;Acc:24668]
59	rs2274700	1	196682947	A	G	0.398961	CFH.4159.130.1	0.3665	0.0243	1.6e-51	Factor H	P08603	Complement factor H	CFH	ENSG00000000971	complement factor H [Source:HGNC Symbol;Acc:4883]
60	rs35662416	1	196967354	A	G	0.030392	CFHR5.3666.17.4	-1.2002	0.0682	3e-69	complement factor H-related 5	Q9BXR6	Complement factor H-related protein 5	CFHR5	ENSG00000134389	complement factor H-related 5 [Source:HGNC Symbol;Acc:24668]
61	rs10920578	1	203154094	T	C	0.522962	CHI3L1.11104.13.3	-1.0268	0.0176	0	YKL-40	P36222	Chitinase-3-like protein 1	CHI3L1	ENSG00000133048	chitinase 3-like 1 (cartilage glycoprotein-39) [Source:HGNC Symbol;Acc:1932]
62	rs872583	1	203184766	C	T	0.20154	CHIT1.3600.2.3	-1.0982	0.0247	0	Chitotriosidase-1	Q13231	Chitotriosidase-1	CHIT1	ENSG00000133063	chitinase 1 (chitotriosidase) [Source:HGNC Symbol;Acc:1936]
63	rs193280350	1	204148649	A	G	0.007611	REN.3396.54.2	1.1989	0.15	1.3e-15	Renin	P00797	Renin	REN	ENSG00000143839	renin [Source:HGNC Symbol;Acc:9958]
64	rs6667532	1	204948659	G	A	0.10515	NFASC.7179.69.3	0.8226	0.0387	4.1e-100	NFASC	O94856	Neurofascin	NFASC	ENSG00000163531	neurofascin [Source:HGNC Symbol;Acc:29866]
65	rs2071533	1	205012198	G	T	0.865176	CNTN2.3296.92.2	-0.7705	0.0349	6.9e-108	CNTN2	Q02246	Contactin-2	CNTN2	ENSG00000184144	contactin 2 (axonal) [Source:HGNC Symbol;Acc:2172]
66	rs2007272	1	207113755	C	G	0.425661	PIGR.3216.2.2	-0.205	0.0248	1.4e-16	PIGR	P01833	Polymeric immunoglobulin receptor	PIGR	ENSG00000162896	polymeric immunoglobulin receptor [Source:HGNC Symbol;Acc:8968]
67	rs11580387	1	207418408	G	A	0.233948	CD55.5069.9.3	-0.5211	0.0279	4.7e-78	DAF	P08174	Complement decay-accelerating factor	CD55	ENSG00000196352	CD55 molecule, decay accelerating factor for complement (Cromer blood group) [Source:HGNC Symbol;Acc:2665]
68	rs373214284	1	223900595	T	C	0.006877	CAPN2.14684.17.3	-1.2193	0.1541	2.6e-15	CAN2	P17655	Calpain-2 catalytic subunit	CAPN2	ENSG00000162909	calpain 2, (m/II) large subunit [Source:HGNC Symbol;Acc:1479]
69	rs1254194	1	236399442	T	G	0.595759	ERO1LB.7994.41.3	-0.3822	0.0241	1.9e-56	ERO1B	Q86YB8	ERO1-like protein beta	ERO1LB	ENSG00000086619	ERO1-like beta (S. cerevisiae) [Source:HGNC Symbol;Acc:14355]
70	rs79716074	2	277003	G	A	0.337134	ACP1.3858.5.1	1.1572	0.0163	0	PPAC	P24666	Low molecular weight phosphotyrosine protein phosphatase	ACP1	ENSG00000143727	acid phosphatase 1, soluble [Source:HGNC Symbol;Acc:122]
71	rs6542680	2	3640142	T	C	0.820857	COLEC11.4430.44.3	-1.0196	0.0283	4.8e-285	Collectin Kidney 1	Q9BWP8	Collectin-11	COLEC11	ENSG00000118004	collectin sub-family member 11 [Source:HGNC Symbol;Acc:17213]
72	rs10490666	2	36932493	T	A	0.304408	VIT.6234.74.3	0.3471	0.0264	1.9e-39	VITRN	Q6UXI7	Vitrin	VIT	ENSG00000205221	vitrin [Source:HGNC Symbol;Acc:12697]
73	rs58359565	2	53958919	A	C	0.218741	ERLEC1.8957.72.3	-0.2076	0.0295	2.1e-12	XTP3B	Q96DZ1	Endoplasmic reticulum lectin 1	ERLEC1	ENSG00000068912	endoplasmic reticulum lectin 1 [Source:HGNC Symbol;Acc:25222]
74	rs7606102	2	71276399	G	A	0.170314	NAGK.3894.15.2	-0.432	0.0331	6e-39	NAGK	Q9UJ70	N-acetyl-D-glucosamine kinase	NAGK	ENSG00000124357	N-acetylglucosamine kinase [Source:HGNC Symbol;Acc:17174]
75	rs12151621	2	85934499	A	C	0.227041	GNLY.3195.50.2	0.7736	0.0264	7.4e-189	Granulysin	P22749	Granulysin	GNLY	ENSG00000115523	granulysin [Source:HGNC Symbol;Acc:4414]
76	rs2241883	2	88424066	C	T	0.30311	FABP1.11516.7.3	-0.1905	0.0272	2.4e-12	FABPL	P07148	Fatty acid-binding protein, liver	FABP1	ENSG00000163586	fatty acid binding protein 1, liver [Source:HGNC Symbol;Acc:3555]
77	rs2271893	2	97405440	A	G	0.322912	LMAN2L.8013.9.3	0.2628	0.026	4.4e-24	LMA2L	Q9H0V9	VIP36-like protein	LMAN2L	ENSG00000114988	lectin, mannose-binding 2-like [Source:HGNC Symbol;Acc:19263]
78	rs7561460	2	102617204	C	T	0.395872	IL1R2.14133.93.3	-0.4025	0.0242	6.2e-62	IL-1 sRII	P27930	Interleukin-1 receptor type 2	IL1R2	ENSG00000115590	interleukin 1 receptor, type II [Source:HGNC Symbol;Acc:5994]
79	rs2228139	2	102781649	G	C	0.069221	IL1RL2.2994.71.2	-0.4249	0.0484	1.6e-18	IL-1Rrp2	Q9HB29	Interleukin-1 receptor-like 2	IL1RL2	ENSG00000115598	interleukin 1 receptor-like 2 [Source:HGNC Symbol;Acc:5999]
80	rs10179654	2	102921783	G	T	0.521017	IL1RL1.4234.8.2	-0.8483	0.02	0	IL-1 R4	Q01638	Interleukin-1 receptor-like 1	IL1RL1	ENSG00000115602	interleukin 1 receptor-like 1 [Source:HGNC Symbol;Acc:5998]
81	rs2001461	2	103007220	C	T	0.777916	IL18R1.14079.14.3	-0.6751	0.0279	2.6e-129	IL-18 Ra	Q13478	Interleukin-18 receptor 1	IL18R1	ENSG00000115604	interleukin 18 receptor 1 [Source:HGNC Symbol;Acc:5988]
82	rs1420106	2	103035044	G	A	0.775551	IL18R1.3446.7.2	-0.9085	0.0257	1.1e-273	IL-18 Ra	Q13478	Interleukin-18 receptor 1	IL18R1	ENSG00000115604	interleukin 18 receptor 1 [Source:HGNC Symbol;Acc:5988]
83	rs116475987	2	109602863	C	T	0.015359	EDAR.2977.7.2	1.5664	0.0968	6.9e-59	EDAR	Q9UNE0	Tumor necrosis factor receptor superfamily member EDAR	EDAR	ENSG00000135960	ectodysplasin A receptor [Source:HGNC Symbol;Acc:2895]
84	rs6761276	2	113832312	C	T	0.577697	IL1RN.5353.89.2	-0.1907	0.0248	1.5e-14	IL-1Ra	P18510	Interleukin-1 receptor antagonist protein	IL1RN	ENSG00000136689	interleukin 1 receptor antagonist [Source:HGNC Symbol;Acc:6000]
85	rs34827544	2	129084425	T	C	0.157293	HS6ST1.5465.32.3	-0.3048	0.0348	1.9e-18	H6ST1	O60243	Heparan-sulfate 6-O-sulfotransferase 1	HS6ST1	ENSG00000136720	heparan sulfate 6-O-sulfotransferase 1 [Source:HGNC Symbol;Acc:5201]
86	rs4988235	2	136608646	A	G	0.711217	LCT.9017.58.3	0.7759	0.0244	1.5e-222	LPH	P09848	Lactase-phlorizin hydrolase	LCT	ENSG00000115850	lactase [Source:HGNC Symbol;Acc:6530]
87	rs3816193	2	143799907	A	G	0.180438	KYNU.4559.64.2	-0.5049	0.0314	2.4e-58	KYNU	Q16719	Kynureninase	KYNU	ENSG00000115919	kynureninase [Source:HGNC Symbol;Acc:6469]
88	rs289828	2	152137181	T	C	0.62173	TNFAIP6.5036.50.1	-0.5479	0.0237	5.5e-118	TSG-6	P98066	Tumor necrosis factor-inducible gene 6 protein	TNFAIP6	ENSG00000123610	tumor necrosis factor, alpha-induced protein 6 [Source:HGNC Symbol;Acc:11898]
89	rs3749117	2	160885442	C	T	0.501272	PLA2R1.10916.44.3	-0.9021	0.0188	0	PLA2R	Q13018	Secretory phospholipase A2 receptor	PLA2R1	ENSG00000153246	phospholipase A2 receptor 1, 180kDa [Source:HGNC Symbol;Acc:9042]
90	rs145766673	2	179289249	C	CTTCT	0.172799	FKBP7.9288.7.3	0.5583	0.0314	7.9e-71	FKBP7	Q9Y680	Peptidyl-prolyl cis-trans isomerase FKBP7	FKBP7	ENSG00000079150	FK506 binding protein 7 [Source:HGNC Symbol;Acc:3723]
91	rs288326	2	183703336	A	G	0.12625	FRZB.13740.51.3	0.5655	0.0362	3.7e-55	sFRP-3	Q92765	Secreted frizzled-related protein 3	FRZB	ENSG00000162998	frizzled-related protein [Source:HGNC Symbol;Acc:3959]
92	rs10931256	2	187685195	C	T	0.216165	FAM171B.8851.42.3	-0.3336	0.0295	1.1e-29	F171B	Q6P995	Protein FAM171B	FAM171B	ENSG00000144369	family with sequence similarity 171, member B [Source:HGNC Symbol;Acc:29412]
93	rs16837641	2	206634869	A	G	0.321865	NRP2.6590.54.3	0.2094	0.0271	1.1e-14	Neuropilin-2	O60462	Neuropilin-2	NRP2	ENSG00000118257	neuropilin 2 [Source:HGNC Symbol;Acc:8005]
94	rs1921673	2	207324282	G	A	0.6846	ADAM23.7049.2.3	0.4321	0.0255	3.2e-64	ADAM 23	O75077	Disintegrin and metalloproteinase domain-containing protein 23	ADAM23	ENSG00000114948	ADAM metallopeptidase domain 23 [Source:HGNC Symbol;Acc:202]
95	rs68066031	2	224880498	C	T	0.258001	SERPINE2.3217.74.2	-0.4261	0.0297	1.1e-46	Protease nexin I	P07093	Glia-derived nexin	SERPINE2	ENSG00000135919	serpin peptidase inhibitor, clade E (nexin, plasminogen activator inhibitor type 1), member 2 [Source:HGNC Symbol;Acc:8951]
96	rs34983651	2	234668879	CAT	C	0.304693	UGT1A6.7891.45.3	-0.307	0.0268	1.9e-30	UGT 1A6	P19224	UDP-glucuronosyltransferase 1-6	UGT1A6	ENSG00000167165	UDP glucuronosyltransferase 1 family, polypeptide A6 [Source:HGNC Symbol;Acc:12538]
97	rs4074478	2	241446340	T	C	0.106437	GPC1.8697.38.3	0.4237	0.0409	4.3e-25	Glypican 1	P35052	Glypican-1	GPC1	ENSG00000063660	glypican 1 [Source:HGNC Symbol;Acc:4449]
98	rs1015456	3	107776	C	T	0.391779	CHL1.3601.54.3	-0.2082	0.0255	3.2e-16	CHL1	O00533	Neural cell adhesion molecule L1-like protein	CHL1	ENSG00000134121	cell adhesion molecule L1-like [Source:HGNC Symbol;Acc:1939]
99	rs163352	3	3098041	C	G	0.81339	CNTN4.3298.52.2	-0.3249	0.0319	2.7e-24	Contactin-4	Q8IWV2	Contactin-4	CNTN4	ENSG00000144619	contactin 4 [Source:HGNC Symbol;Acc:2174]
100	rs9851301	3	3137782	A	G	0.343561	IL5RA.13686.2.3	0.23	0.0267	6.9e-18	IL-5 Ra	Q01344	Interleukin-5 receptor subunit alpha	IL5RA	ENSG00000091181	interleukin 5 receptor, alpha [Source:HGNC Symbol;Acc:6017]
101	rs77400868	3	3150964	G	A	0.13908	IL5RA.4491.4.2	0.5096	0.0362	6.8e-45	IL-5 Ra	Q01344	Interleukin-5 receptor subunit alpha	IL5RA	ENSG00000091181	interleukin 5 receptor, alpha [Source:HGNC Symbol;Acc:6017]
102	rs6801789	3	3807592	C	T	0.354026	LRRN1.11586.2.3	0.246	0.0253	2.3e-22	LRRN1	Q6UXK5	Leucine-rich repeat neuronal protein 1	LRRN1	ENSG00000175928	leucine rich repeat neuronal 1 [Source:HGNC Symbol;Acc:20980]
103	rs7627326	3	9981734	T	G	0.23988	CRELD1.7628.40.3	-1.0936	0.0217	0	CREL1	Q96HD1	Cysteine-rich with EGF-like domain protein 1	CRELD1	ENSG00000163703	cysteine-rich with EGF-like domains 1 [Source:HGNC Symbol;Acc:14630]
104	rs454615	3	12077010	C	T	0.830831	TIMP4.6462.12.3	0.4903	0.0318	1.7e-53	TIMP-4	Q99727	Metalloproteinase inhibitor 4	TIMP4	ENSG00000157150	TIMP metallopeptidase inhibitor 4 [Source:HGNC Symbol;Acc:11823]
105	rs729654	3	43147652	T	C	0.473213	POMGNT2.6359.50.3	-0.2561	0.0239	9.3e-27	AGO61	Q8NAT1	Protein O-linked-mannose beta-1,4-N-acetylglucosaminyltransferase 2	POMGNT2	ENSG00000144647	protein O-linked mannose N-acetylglucosaminyltransferase 2 (beta 1,4-) [Source:HGNC Symbol;Acc:25902]
106	rs61740470	3	46491985	T	C	0.011	LTF.2795.23.3	-1.23	0.12	1.9e-26	Lactoferrin	P02788	Lactotransferrin	LTF	ENSG00000012223	lactotransferrin [Source:HGNC Symbol;Acc:6720]
107	rs6441996	3	46505266	C	G	0.23776	LTF.2780.35.2	-0.4304	0.0285	2e-51	Lactoferrin	P02788	Lactotransferrin	LTF	ENSG00000012223	lactotransferrin [Source:HGNC Symbol;Acc:6720]
108	rs6769392	3	46617719	A	G	0.247527	TDGF1.5810.25.3	1.3215	0.0171	0	Cripto	P13385	Teratocarcinoma-derived growth factor 1	TDGF1	ENSG00000241186	teratocarcinoma-derived growth factor 1 [Source:HGNC Symbol;Acc:11701]
109	rs2016575	3	52477080	C	T	0.815652	SEMA3G.5628.21.3	-0.2687	0.0316	1.9e-17	SEM3G	Q9NS98	Semaphorin-3G	SEMA3G	ENSG00000010319	sema domain, immunoglobulin domain (Ig), short basic domain, secreted, (semaphorin) 3G [Source:HGNC Symbol;Acc:30400]
110	rs1042779	3	52821011	G	A	0.368712	ITIH1.7955.195.3	-0.6463	0.0231	1.5e-171	ITI heavy chain H1	P19827	Inter-alpha-trypsin inhibitor heavy chain H1	ITIH1	ENSG00000055957	inter-alpha-trypsin inhibitor heavy chain 1 [Source:HGNC Symbol;Acc:6166]
111	rs2232346	3	53892830	C	T	0.036587	IL17RB.5084.154.3	1.1818	0.0636	3.5e-77	IL-17B R	Q9NRM6	Interleukin-17 receptor B	IL17RB	ENSG00000056736	interleukin 17 receptor B [Source:HGNC Symbol;Acc:18015]
112	rs34084772	3	54153517	A	G	0.184066	CACNA2D3.8885.6.3	-0.2329	0.0323	5.1e-13	CA2D3	Q8IZS8	Voltage-dependent calcium channel subunit alpha-2/delta-3	CACNA2D3	ENSG00000157445	calcium channel, voltage-dependent, alpha 2/delta subunit 3 [Source:HGNC Symbol;Acc:15460]
113	rs6776722	3	57142659	A	G	0.695339	IL17RD.3376.49.2	-0.4623	0.0254	3.4e-74	IL-17 RD	Q8NFM7	Interleukin-17 receptor D	IL17RD	ENSG00000144730	interleukin 17 receptor D [Source:HGNC Symbol;Acc:17616]
114	rs3749290	3	58652292	T	G	0.09578	FAM3D.13102.1.3	-0.481	0.0413	2e-31	FAM3D	Q96BQ1	Protein FAM3D	FAM3D	ENSG00000198643	family with sequence similarity 3, member D [Source:HGNC Symbol;Acc:18665]
115	rs72934623	3	98509705	A	G	0.053172	ST3GAL6.6947.4.3	-1.8784	0.0447	0	SIA10	Q9Y274	Type 2 lactosamine alpha-2,3-sialyltransferase	ST3GAL6	ENSG00000064225	ST3 beta-galactoside alpha-2,3-sialyltransferase 6 [Source:HGNC Symbol;Acc:18080]
116	rs9864010	3	98678173	A	G	0.054612	DCBLD2.9338.2.3	-0.6199	0.0536	6.6e-31	DCBD2	Q96PD2	Discoidin, CUB and LCCL domain-containing protein 2	DCBLD2	ENSG00000057019	discoidin, CUB and LCCL domain containing 2 [Source:HGNC Symbol;Acc:24627]
117	rs9830049	3	105284045	C	T	0.120272	ALCAM.5451.1.3	-0.306	0.0374	2.8e-16	ALCAM	Q13740	CD166 antigen	ALCAM	ENSG00000170017	activated leukocyte cell adhesion molecule [Source:HGNC Symbol;Acc:400]
118	rs6791672	3	112591392	A	G	0.590611	CD200R1.5103.30.3	-0.1759	0.0252	2.8e-12	MO2R1	Q8TD46	Cell surface glycoprotein CD200 receptor 1	CD200R1	ENSG00000163606	CD200 receptor 1 [Source:HGNC Symbol;Acc:24235]
119	rs61077924	3	113625933	G	C	0.324013	GRAMD1C.8336.267.3	0.3684	0.0254	1.5e-47	GRM1C	Q8IYS0	GRAM domain-containing protein 1C	GRAMD1C	ENSG00000178075	GRAM domain containing 1C [Source:HGNC Symbol;Acc:25252]
120	rs2116308	3	116106823	C	T	0.86741	LSAMP.2999.6.2	0.2616	0.0383	8.3e-12	LSAMP	Q13449	Limbic system-associated membrane protein	LSAMP	ENSG00000185565	limbic system-associated membrane protein [Source:HGNC Symbol;Acc:6705]
121	rs75203710	3	119121679	C	T	0.070387	POGLUT1.6467.65.3	0.3935	0.0483	3.8e-16	KTEL1	Q8NBL1	Protein O-glucosyltransferase 1	POGLUT1	ENSG00000163389	protein O-glucosyltransferase 1 [Source:HGNC Symbol;Acc:22954]
122	rs1147707	3	120169248	T	C	0.389098	FSTL1.13112.179.3	-0.2113	0.0255	1.1e-16	FSTL1	Q12841	Follistatin-related protein 1	FSTL1	ENSG00000163430	follistatin-like 1 [Source:HGNC Symbol;Acc:3972]
123	rs2278668	3	122835232	C	T	0.593477	PDIA5.5593.11.3	-0.5216	0.0234	4e-110	PDIA5	Q14554	Protein disulfide-isomerase A5	PDIA5	ENSG00000065485	protein disulfide isomerase family A, member 5 [Source:HGNC Symbol;Acc:24811]
124	rs35154032	3	126692730	A	AT	0.68149	PLXNA1.9005.16.3	0.2455	0.0258	2.1e-21	PLXA1	Q9UIW2	Plexin-A1	PLXNA1	ENSG00000114554	plexin A1 [Source:HGNC Symbol;Acc:9099]
125	rs2712417	3	128345179	G	A	0.618031	RPN1.10490.3.3	-0.3447	0.0247	3.1e-44	RPN1	P04843	Dolichyl-diphosphooligosaccharide--protein glycosyltransferase subunit 1	RPN1	ENSG00000163902	ribophorin I [Source:HGNC Symbol;Acc:10381]
126	rs34516933	3	142603861	A	T	0.356379	PCOLCE2.6081.52.3	0.422	0.0246	5.4e-66	PCOC2	Q9UKZ9	Procollagen C-endopeptidase enhancer 2	PCOLCE2	ENSG00000163710	procollagen C-endopeptidase enhancer 2 [Source:HGNC Symbol;Acc:8739]
127	rs13318853	3	148562399	A	G	0.23152	CPB1.6356.3.3	0.2563	0.0293	2e-18	Carboxypeptidase B1	P15086	Carboxypeptidase B	CPB1	ENSG00000153002	carboxypeptidase B1 (tissue) [Source:HGNC Symbol;Acc:2299]
128	rs61696028	3	158455703	C	A	0.146047	RARRES1.8398.277.3	1.3366	0.0266	0	RAR-responsive protein TIG1	P49788	Retinoic acid receptor responder protein 1	RARRES1	ENSG00000118849	retinoic acid receptor responder (tazarotene induced) 1 [Source:HGNC Symbol;Acc:9867]
129	rs398062996	3	164911287	A	ATCTG	0.127376	SLITRK3.10565.19.3	-0.5421	0.0367	1.8e-49	SLIK3	O94933	SLIT and NTRK-like protein 3	SLITRK3	ENSG00000121871	SLIT and NTRK-like family, member 3 [Source:HGNC Symbol;Acc:23501]
130	rs35094235	3	186328951	G	T	0.731004	AHSG.3581.53.3	0.6252	0.0255	2e-132	a2-HS-Glycoprotein	P02765	Alpha-2-HS-glycoprotein	AHSG	ENSG00000145192	alpha-2-HS-glycoprotein [Source:HGNC Symbol;Acc:349]
131	rs34908328	3	190345098	G	GT	0.840414	IL1RAP.2630.12.2	-1.3898	0.0242	0	IL-1 R AcP	Q9NPH3	Interleukin-1 Receptor accessory protein	IL1RAP	ENSG00000196083	interleukin 1 receptor accessory protein [Source:HGNC Symbol;Acc:5995]
132	rs6444442	3	190346060	G	A	0.841013	IL1RAP.14048.7.3	-1.352	0.0246	0	IL-1 R AcP	Q9NPH3	Interleukin-1 Receptor accessory protein	IL1RAP	ENSG00000196083	interleukin 1 receptor accessory protein [Source:HGNC Symbol;Acc:5995]
133	rs57514363	3	194087927	G	T	0.112882	LRRC15.6557.50.3	0.5927	0.0383	5.9e-54	LRC15	Q8TF66	Leucine-rich repeat-containing protein 15	LRRC15	ENSG00000172061	leucine rich repeat containing 15 [Source:HGNC Symbol;Acc:20818]
134	rs36082205	3	194993667	A	ACC	0.573937	XXYLT1.6375.75.3	0.2574	0.0249	4.4e-25	XXLT1	Q8NBI6	Xyloside xylosyltransferase 1	XXYLT1	ENSG00000173950	xyloside xylosyltransferase 1 [Source:HGNC Symbol;Acc:26639]
135	rs3822020	4	985727	G	A	0.636581	IDUA.3169.70.2	0.608	0.0235	7.2e-148	IDUA	P35475	Alpha-L-iduronidase	IDUA	ENSG00000127415	iduronidase, alpha-L- [Source:HGNC Symbol;Acc:5391]
136	rs78770234	4	3496683	A	G	0.032618	LRPAP1.3640.14.3	-0.6821	0.0688	3.6e-23	RAP	P30533	alpha-2-macroglobulin receptor-associated protein	LRPAP1	ENSG00000163956	low density lipoprotein receptor-related protein associated protein 1 [Source:HGNC Symbol;Acc:6701]
137	rs2301790	4	6600012	G	A	0.483846	MAN2B2.9251.28.3	0.3342	0.0238	1e-44	MA2B2	Q9Y2E5	Epididymis-specific alpha-mannosidase	MAN2B2	ENSG00000013288	mannosidase, alpha, class 2B, member 2 [Source:HGNC Symbol;Acc:29623]
138	rs10023470	4	7434456	G	A	0.184308	PSAPL1.8814.33.3	0.5481	0.0307	2.6e-71	SAPL1	Q6NUJ1	Proactivator polypeptide-like 1	PSAPL1	ENSG00000178597	prosaposin-like 1 (gene/pseudogene) [Source:HGNC Symbol;Acc:33131]
139	rs2631738	4	8479754	G	A	0.519366	CPZ.6493.9.3	0.1949	0.0243	1e-15	CBPZ	Q66K79	Carboxypeptidase Z	CPZ	ENSG00000109625	carboxypeptidase Z [Source:HGNC Symbol;Acc:2333]
140	rs73224660	4	15714762	A	G	0.158997	BST1.4535.50.2	-1.3967	0.0239	0	BST1	Q10588	ADP-ribosyl cyclase/cyclic ADP-ribose hydrolase 2	BST1	ENSG00000109743	bone marrow stromal cell antigen 1 [Source:HGNC Symbol;Acc:1118]
141	rs28719835	4	17520066	T	C	0.242578	QDPR.11257.1.3	-0.5668	0.0275	1e-94	DHPR	P09417	Dihydropteridine reductase	QDPR	ENSG00000151552	quinoid dihydropteridine reductase [Source:HGNC Symbol;Acc:9752]
142	rs1799895	4	24801834	G	C	0.016297	SOD3.8463.2.3	2.3042	0.0914	3.5e-140	SOD3	P08294	Extracellular superoxide dismutase [Cu-Zn]	SOD3	ENSG00000109610	superoxide dismutase 3, extracellular [Source:HGNC Symbol;Acc:11181]
143	rs34231037	4	55972946	G	A	0.033769	KDR.3651.50.5	-1.1531	0.0649	1e-70	VEGF sR2	P35968	Vascular endothelial growth factor receptor 2	KDR	ENSG00000128052	kinase insert domain receptor (a type III receptor tyrosine kinase) [Source:HGNC Symbol;Acc:6307]
144	rs11941335	4	57689460	T	C	0.021062	SPINK2.13405.61.3	0.9996	0.083	2.2e-33	ISK2	P20155	Serine protease inhibitor Kazal-type 2	SPINK2	ENSG00000128040	serine peptidase inhibitor, Kazal type 2 (acrosin-trypsin inhibitor) [Source:HGNC Symbol;Acc:11245]
145	rs1718849	4	57942323	C	T	0.766286	IGFBP7.3320.49.2	-0.3626	0.0281	5.2e-38	IGFBP-7	Q16270	Insulin-like growth factor-binding protein 7	IGFBP7	ENSG00000163453	insulin-like growth factor binding protein 7 [Source:HGNC Symbol;Acc:5476]
146	rs941758	4	74718941	A	C	0.708177	PF4V1.5663.18.3	-0.4937	0.0253	6.6e-85	PF4V	P10720	Platelet factor 4 variant	PF4V1	ENSG00000109272	platelet factor 4 variant 1 [Source:HGNC Symbol;Acc:8862]
147	rs2115691	4	74743691	G	C	0.239977	CXCL1.2985.35.1	0.7462	0.0262	2e-178	Gro-a	P09341	Growth-regulated alpha protein	CXCL1	ENSG00000163739	chemokine (C-X-C motif) ligand 1 (melanoma growth stimulating activity, alpha) [Source:HGNC Symbol;Acc:4602]
148	rs9996608	4	76848231	T	C	0.300448	NAAA.3173.49.2	-0.5485	0.0257	3.9e-101	ASAHL	Q02083	N-acylethanolamine-hydrolyzing acid amidase	NAAA	ENSG00000138744	N-acylethanolamine acid amidase [Source:HGNC Symbol;Acc:736]
149	rs10031452	4	76924933	C	T	0.528726	CXCL11.3038.9.2	-0.2328	0.0245	2.4e-21	I-TAC	O14625	C-X-C motif chemokine 11	CXCL11	ENSG00000169248	chemokine (C-X-C motif) ligand 11 [Source:HGNC Symbol;Acc:10638]
150	rs11548618	4	76943947	A	G	0.008762	CXCL10.4141.79.1	1.9224	0.1301	2.1e-49	IP-10	P02778	C-X-C motif chemokine 10	CXCL10	ENSG00000169245	chemokine (C-X-C motif) ligand 10 [Source:HGNC Symbol;Acc:10637]
151	rs4859610	4	77000441	G	A	0.774293	ART3.7970.315.3	-0.3378	0.0286	3e-32	NAR3	Q13508	Ecto-ADP-ribosyltransferase 3	ART3	ENSG00000156219	ADP-ribosyltransferase 3 [Source:HGNC Symbol;Acc:725]
152	rs56062839	4	77030398	C	CT	0.434392	ART3.10970.3.3	0.3006	0.0242	2.6e-35	NAR3	Q13508	Ecto-ADP-ribosyltransferase 3	ART3	ENSG00000156219	ADP-ribosyltransferase 3 [Source:HGNC Symbol;Acc:725]
153	rs28696943	4	88310135	G	A	0.166852	NUDT9.9482.110.3	-0.3571	0.0323	2.3e-28	NUDT9	Q9BW91	ADP-ribose pyrophosphatase, mitochondrial	NUDT9	ENSG00000170502	nudix (nucleoside diphosphate linked moiety X)-type motif 9 [Source:HGNC Symbol;Acc:8056]
154	rs7681694	4	88462729	A	G	0.3366	SPARCL1.4467.49.2	0.5315	0.0244	2.7e-105	SPARCL1	Q14515	SPARC-like protein 1	SPARCL1	ENSG00000152583	SPARC-like 1 (hevin) [Source:HGNC Symbol;Acc:11220]
155	rs2245801	4	90757840	C	T	0.788276	SNCA.8458.111.3	-0.2507	0.0303	1.2e-16	a-Synuclein	P37840	Alpha-synuclein	SNCA	ENSG00000145335	synuclein, alpha (non A4 component of amyloid precursor) [Source:HGNC Symbol;Acc:11138]
156	rs1965049	4	95266204	G	A	0.620956	HPGDS.12549.33.3	0.4396	0.0246	1.3e-71	PTGD2	O60760	Hematopoietic prostaglandin D synthase	HPGDS	ENSG00000163106	hematopoietic prostaglandin D synthase [Source:HGNC Symbol;Acc:17890]
157	rs57091121	4	96444053	T	A	0.336919	UNC5C.5139.32.3	0.2694	0.0259	1.9e-25	UNC5H3	O95185	Netrin receptor UNC5C	UNC5C	ENSG00000182168	unc-5 homolog C (C. elegans) [Source:HGNC Symbol;Acc:12569]
158	rs227370	4	103612043	C	T	0.674618	MANBA.6382.17.3	-0.5596	0.0248	7.8e-113	MANBA	O00462	Beta-mannosidase	MANBA	ENSG00000109323	mannosidase, beta A, lysosomal [Source:HGNC Symbol;Acc:6831]
159	rs7439493	4	110656730	A	G	0.415959	CFI.2567.5.6	0.3116	0.0246	8.9e-37	Factor I	P05156	Complement factor I	CFI	ENSG00000205403	complement factor I [Source:HGNC Symbol;Acc:5394]
160	rs11568972	4	110889007	C	A	0.336807	EGF.5509.7.3	0.2654	0.0256	3.1e-25	EGF	P01133	Epidermal growth factor	EGF	ENSG00000138798	epidermal growth factor [Source:HGNC Symbol;Acc:3229]
161	rs4619875	4	153701130	T	C	0.403628	ARFIP1.13488.3.3	0.239	0.0248	6.6e-22	ARFP1	P53367	Arfaptin-1	ARFIP1	ENSG00000164144	ADP-ribosylation factor interacting protein 1 [Source:HGNC Symbol;Acc:21496]
162	rs17599599	4	167961738	A	G	0.028272	SPOCK3.9906.21.3	0.8477	0.0765	1.5e-28	TICN3	Q9BQ16	Testican-3	SPOCK3	ENSG00000196104	sparc/osteonectin, cwcv and kazal-like domains proteoglycan (testican) 3 [Source:HGNC Symbol;Acc:13565]
163	rs41278571	4	177650866	T	C	0.010126	VEGFC.3132.1.1	1.7416	0.1215	1.3e-46	VEGF-C	P49767	Vascular endothelial growth factor C	VEGFC	ENSG00000150630	vascular endothelial growth factor C [Source:HGNC Symbol;Acc:12682]
164	rs17329170	5	9547242	A	G	0.100634	SEMA5A.13132.14.3	1.432	0.0324	0	SEM5A	Q13591	Semaphorin-5A	SEMA5A	ENSG00000112902	sema domain, seven thrombospondin repeats (type 1 and type 1-like), transmembrane domain (TM) and short cytoplasmic domain, (semaphorin) 5A [Source:HGNC Symbol;Acc:10736]
165	rs10624573	5	35857583	CAGAAG	C	0.398633	IL7R.5089.11.3	0.2974	0.0247	2.3e-33	IL-7 Ra	P16871	Interleukin-7 receptor subunit alpha	IL7R	ENSG00000168685	interleukin 7 receptor [Source:HGNC Symbol;Acc:6024]
166	rs357253	5	38907422	T	C	0.231854	OSMR.10892.8.3	0.2089	0.0292	8.3e-13	OSMR	Q99650	Oncostatin-M-specific receptor subunit beta	OSMR	ENSG00000145623	oncostatin M receptor [Source:HGNC Symbol;Acc:8507]
167	rs62358364	5	39345306	T	G	0.0093	C9.3060.43.2	-1.3435	0.1255	9.3e-27	C9	P02748	Complement component C9	C9	ENSG00000113600	complement component 9 [Source:HGNC Symbol;Acc:1358]
168	rs150036324	5	42738222	C	A	0.594074	GHR.2948.58.2	0.1787	0.0263	1e-11	Growth hormone receptor	P10912	Growth hormone receptor	GHR	ENSG00000112964	growth hormone receptor [Source:HGNC Symbol;Acc:4263]
169	chr5:54327845	5	54327845	AT	A	0.573034	GZMK.9545.156.3	0.1971	0.0257	1.5e-14	Granzyme K	P49863	Granzyme K	GZMK	ENSG00000113088	granzyme K (granzyme 3; tryptase II) [Source:HGNC Symbol;Acc:4711]
170	rs11574765	5	55278967	G	A	0.115654	IL6ST.2620.4.2	0.3809	0.0388	1e-22	gp130, soluble	P40189	Interleukin-6 receptor subunit beta	IL6ST	ENSG00000134352	interleukin 6 signal transducer (gp130, oncostatin M receptor) [Source:HGNC Symbol;Acc:6021]
171	rs536720776	5	76207911	CGTTGGCT	C	0.639342	CRHBP.6039.24.3	-0.686	0.0231	1.9e-193	CRHBP	P24387	Corticotropin-releasing factor-binding protein	CRHBP	ENSG00000145708	corticotropin releasing hormone binding protein [Source:HGNC Symbol;Acc:2356]
172	rs13159135	5	78196689	C	G	0.433907	ARSB.3172.28.2	-0.214	0.0248	5.9e-18	ARSB	P15848	Arylsulfatase B	ARSB	ENSG00000113273	arylsulfatase B [Source:HGNC Symbol;Acc:714]
173	rs2230641	5	86695274	G	A	0.205375	CCNH.9848.22.3	-0.2386	0.0309	1.2e-14	Cyclin H	P51946	Cyclin-H	CCNH	ENSG00000134480	cyclin H [Source:HGNC Symbol;Acc:1594]
174	rs77881626	5	95017852	G	T	0.04763	RFESD.13603.7.3	-0.5972	0.0573	2.1e-25	RFESD	Q8TAC1	Rieske domain-containing protein	RFESD	ENSG00000175449	Rieske (Fe-S) domain containing [Source:HGNC Symbol;Acc:29587]
175	rs6234	5	95728974	C	G	0.260198	PCSK1.13388.57.3	-1.0975	0.0209	0	NEC1	P29120	Neuroendocrine convertase 1	PCSK1	ENSG00000175426	proprotein convertase subtilisin/kexin type 1 [Source:HGNC Symbol;Acc:8743]
176	rs17482078	5	96118866	T	C	0.216313	ERAP1.4964.67.1	-0.9615	0.0251	1.10E-321	ARTS1	Q9NZ08	Endoplasmic reticulum aminopeptidase 1	ERAP1	ENSG00000164307	endoplasmic reticulum aminopeptidase 1 [Source:HGNC Symbol;Acc:18173]
177	rs2927608	5	96252432	A	G	0.437292	ERAP2.8960.3.3	1.0523	0.0168	0	LRAP	Q6P179	Endoplasmic reticulum aminopeptidase 2	ERAP2	ENSG00000164308	endoplasmic reticulum aminopeptidase 2 [Source:HGNC Symbol;Acc:29499]
178	rs1563317	5	97768486	G	A	0.552752	RGMB.3331.8.1	0.2161	0.0245	1.2e-18	RGMB	Q6NW40	RGM domain family member B	RGMB	ENSG00000174136	repulsive guidance molecule family member b [Source:HGNC Symbol;Acc:26896]
179	rs257309	5	102418604	G	A	0.351714	PAM.5620.13.3	-0.4664	0.0248	3.8e-79	AMD	P19021	Peptidyl-glycine alpha-amidating monooxygenase	PAM	ENSG00000145730	peptidylglycine alpha-amidating monooxygenase [Source:HGNC Symbol;Acc:8596]
180	rs74692061	5	102903643	G	A	0.156975	NUDT12.13947.371.3	-0.3756	0.0341	2.8e-28	NUD12	Q9BQG2	Peroxisomal NADH pyrophosphatase NUDT12	NUDT12	ENSG00000112874	nudix (nucleoside diphosphate linked moiety X)-type motif 12 [Source:HGNC Symbol;Acc:18826]
181	rs3733724	5	115779973	T	C	0.096841	SEMA6A.7945.10.3	0.3274	0.0428	2.1e-14	Semaphorin-6A	Q9H2E6	Semaphorin-6A	SEMA6A	ENSG00000092421	sema domain, transmembrane domain (TM), and cytoplasmic domain, (semaphorin) 6A [Source:HGNC Symbol;Acc:10738]
182	rs36105360	5	126161690	T	C	0.025189	LMNB1.3889.64.2	0.8039	0.0789	2.2e-24	Lamin-B1	P20700	Lamin-B1	LMNB1	ENSG00000113368	lamin B1 [Source:HGNC Symbol;Acc:6637]
183	rs202135714	5	130501795	CT	C	0.224672	HINT1.5900.11.2	0.2463	0.0299	1.6e-16	HINT1	P49773	Histidine triad nucleotide-binding protein 1	HINT1	ENSG00000169567	histidine triad nucleotide binding protein 1 [Source:HGNC Symbol;Acc:4912]
184	rs13159365	5	135389433	T	C	0.507136	TGFBI.3283.21.1	-0.4461	0.0239	5e-78	BGH3	Q15582	Transforming growth factor-beta-induced protein ig-h3	TGFBI	ENSG00000120708	transforming growth factor, beta-induced, 68kDa [Source:HGNC Symbol;Acc:11771]
185	rs1432688	5	147603178	G	A	0.924477	SPINK6.5731.1.3	1.0579	0.0428	7.6e-135	ISK6	Q6UWN8	Serine protease inhibitor Kazal-type 6	SPINK6	ENSG00000178172	serine peptidase inhibitor, Kazal type 6 [Source:HGNC Symbol;Acc:29486]
186	rs2304058	5	149508544	G	C	0.556673	PDGFRB.3459.49.2	0.9308	0.0203	0	PDGF Rb	P09619	Platelet-derived growth factor receptor beta	PDGFRB	ENSG00000113721	platelet-derived growth factor receptor, beta polypeptide [Source:HGNC Symbol;Acc:8804]
187	rs6889164	5	156466778	C	T	0.290178	HAVCR1.9021.1.3	-0.4257	0.0262	2.5e-59	TIM-1	Q96D42	Hepatitis A virus cellular receptor 1	HAVCR1	ENSG00000113249	hepatitis A virus cellular receptor 1 [Source:HGNC Symbol;Acc:17866]
188	rs6874178	5	156530149	T	A	0.817181	HAVCR2.5134.52.2	-0.734	0.0286	1e-145	TIMD3	Q8TDQ0	Hepatitis A virus cellular receptor 2	HAVCR2	ENSG00000135077	hepatitis A virus cellular receptor 2 [Source:HGNC Symbol;Acc:18437]
189	rs73351608	5	179232064	T	A	0.021516	MGAT4B.7141.21.3	-0.9586	0.0852	2.2e-29	MGT4B	Q9UQ53	Alpha-1,3-mannosyl-glycoprotein 4-beta-N-acetylglucosaminyltransferase B	MGAT4B	ENSG00000161013	mannosyl (alpha-1,3-)-glycoprotein beta-1,4-N-acetylglucosaminyltransferase, isozyme B [Source:HGNC Symbol;Acc:7048]
190	rs34221241	5	180057293	C	T	0.104286	FLT4.2358.19.2	-0.363	0.0401	1.5e-19	VEGF sR3	P35916	Vascular endothelial growth factor receptor 3	FLT4	ENSG00000037280	fms-related tyrosine kinase 4 [Source:HGNC Symbol;Acc:3767]
191	rs138616686	6	3003970	G	A	0.335213	NQO2.9754.33.3	-0.6974	0.0243	5.4e-181	Quinone reductase 2	P16083	Ribosyldihydronicotinamide dehydrogenase [quinone]	NQO2	ENSG00000124588	NAD(P)H dehydrogenase, quinone 2 [Source:HGNC Symbol;Acc:7856]
192	rs111331197	6	7883468	T	C	0.009588	TXNDC5.11212.7.3	1.3563	0.1259	4.6e-27	TXND5	Q8NBS9	Thioredoxin domain-containing protein 5	TXNDC5	ENSG00000239264	thioredoxin domain containing 5 (endoplasmic reticulum) [Source:HGNC Symbol;Acc:21073]
193	rs3134900	6	31473957	G	C	0.139547	MICB.5102.55.3	-0.7115	0.0333	2.5e-101	MICB	Q29980	MHC class I polypeptide-related sequence B	MICB	ENSG00000204516	MHC class I polypeptide-related sequence B [Source:HGNC Symbol;Acc:7091]
194	rs986475	6	31556709	G	A	0.07066	NCR3.3003.29.2	-0.5526	0.0472	1.1e-31	NKp30	O14931	Natural cytotoxicity triggering receptor 3	NCR3	ENSG00000204475	natural cytotoxicity triggering receptor 3 [Source:HGNC Symbol;Acc:19077]
195	rs1266078	6	31622043	G	T	0.031876	APOM.10445.20.3	-0.4899	0.0702	3e-12	ApoM	O95445	Apolipoprotein M	APOM	ENSG00000204444	apolipoprotein M [Source:HGNC Symbol;Acc:13916]
196	rs4151667	6	31914024	A	T	0.041843	CFB.4129.72.1	-0.9144	0.0597	5.5e-53	Factor B	P00751	Complement factor B	CFB	ENSG00000243649	complement factor B [Source:HGNC Symbol;Acc:1037]
197	rs45531831	6	31938120	T	C	0.023212	TNXB.5698.60.3	-1.7513	0.0764	2.5e-116	Tenascin-X	P22105	Tenascin-X	TNXB	ENSG00000168477	tenascin XB [Source:HGNC Symbol;Acc:11976]
198	rs2070600	6	32151443	T	C	0.066867	AGER.4125.52.2	-0.5749	0.0479	3.9e-33	sRAGE	Q15109	Advanced glycosylation end product-specific receptor, soluble	AGER	ENSG00000204305	advanced glycosylation end product-specific receptor [Source:HGNC Symbol;Acc:320]
199	rs3129205	6	33125859	T	G	0.347767	COL11A2.11278.4.3	0.27	0.026	2.6e-25	COL11A2	P13942	Collagen alpha-2(XI) chain	COL11A2	ENSG00000204248	collagen, type XI, alpha 2 [Source:HGNC Symbol;Acc:2187]
200	rs144706539	6	33271953	A	G	0.015449	TAPBP.12378.71.3	1.9829	0.0964	4.5e-94	TPSN	O15533	Tapasin	TAPBP	ENSG00000231925	TAP binding protein (tapasin) [Source:HGNC Symbol;Acc:11566]
201	rs147640352	6	33777232	C	CAGCGCTCCTGGCTCCCTGACCTGA	0.536057	MLN.5631.83.3	-0.4721	0.0235	4.2e-90	MOTI	P12872	Promotilin	MLN	ENSG00000096395	motilin [Source:HGNC Symbol;Acc:7141]
202	rs9380534	6	35751572	A	G	0.602276	CLPS.5749.53.3	0.4476	0.0251	3.5e-71	COL	P04118	Colipase	CLPS	ENSG00000137392	colipase, pancreatic [Source:HGNC Symbol;Acc:2085]
203	rs12210904	6	36098191	A	C	0.289473	MAPK13.5006.71.1	0.2538	0.0266	1.5e-21	MK13	O15264	Mitogen-activated protein kinase 13	MAPK13	ENSG00000156711	mitogen-activated protein kinase 13 [Source:HGNC Symbol;Acc:6875]
204	rs12194408	6	36839598	G	C	0.030241	PPIL1.9884.8.3	-1.106	0.0705	1.9e-55	PPIL1	Q9Y3C6	Peptidyl-prolyl cis-trans isomerase-like 1	PPIL1	ENSG00000137168	peptidylprolyl isomerase (cyclophilin)-like 1 [Source:HGNC Symbol;Acc:9260]
205	rs61998254	6	41166151	G	A	0.126963	TREML2.5736.1.3	0.6927	0.0352	5e-86	TRML2	Q5T2D2	Trem-like transcript 2 protein	TREML2	ENSG00000112195	triggering receptor expressed on myeloid cells-like 2 [Source:HGNC Symbol;Acc:21092]
206	rs139121778	6	41245837	AT	A	0.294441	TREM1.9266.1.3	0.5184	0.026	3.5e-88	sTREM-1	Q9NP99	Triggering receptor expressed on myeloid cells 1	TREM1	ENSG00000124731	triggering receptor expressed on myeloid cells 1 [Source:HGNC Symbol;Acc:17760]
207	rs57736976	6	42921487	T	TA	0.572406	GNMT.14006.36.3	-0.384	0.0242	1.7e-56	GNMT	Q14749	Glycine N-methyltransferase	GNMT	ENSG00000124713	glycine N-methyltransferase [Source:HGNC Symbol;Acc:4415]
208	rs6921438	6	43925607	A	G	0.496842	VEGFA.14032.2.3	-0.7023	0.0215	1.7e-234	VEGF121	P15692	Vascular endothelial growth factor A, isoform 121	VEGFA	ENSG00000112715	vascular endothelial growth factor A [Source:HGNC Symbol;Acc:12680]
209	rs35822882	6	45916999	T	G	0.033649	CLIC5.12475.48.3	-0.7339	0.0684	7.4e-27	CLIC5	Q9NZA1	Chloride intracellular channel protein 5	CLIC5	ENSG00000112782	chloride intracellular channel 5 [Source:HGNC Symbol;Acc:13517]
210	rs1047153	6	46128745	T	C	0.646395	ENPP5.6556.5.3	-0.7891	0.0214	7.9e-299	ENPP5	Q9UJA9	Ectonucleotide pyrophosphatase/phosphodiesterase family member 5	ENPP5	ENSG00000112796	ectonucleotide pyrophosphatase/phosphodiesterase 5 (putative) [Source:HGNC Symbol;Acc:13717]
211	rs62875162	6	46834053	C	CTT	0.937723	ADGRF5.6409.57.3	1.364	0.0455	1.7e-197	GP116	Q8IZF2	Adhesion G protein-coupled receptor F5	GPR116	ENSG00000069122	G protein-coupled receptor 116 [Source:HGNC Symbol;Acc:19030]
212	rs478328	6	49720877	G	A	0.454081	CRISP2.9282.12.3	0.5695	0.0227	4.2e-139	CRIS2	P16562	Cysteine-rich secretory protein 2	CRISP2	ENSG00000124490	cysteine-rich secretory protein 2 [Source:HGNC Symbol;Acc:12024]
213	rs2290758	6	52662153	A	G	0.570024	GSTA1.12446.49.3	0.4157	0.0237	7.2e-69	GST A1-1	P08263	Glutathione S-transferase A1	GSTA1	ENSG00000243955	glutathione S-transferase alpha 1 [Source:HGNC Symbol;Acc:4626]
214	rs72975088	6	55535375	T	A	0.1485	GFRAL.6920.1.3	0.2467	0.0348	1.3e-12	GFRAL	Q6UXV0	GDNF family receptor alpha-like	GFRAL	ENSG00000187871	GDNF family receptor alpha like [Source:HGNC Symbol;Acc:32789]
215	rs61400090	6	71529031	G	GA	0.528378	SMAP1.11649.3.3	0.1842	0.0247	8.7e-14	SMAP1	Q8IYB5	Stromal membrane-associated protein 1	SMAP1	ENSG00000112305	small ArfGAP 1 [Source:HGNC Symbol;Acc:19651]
216	rs6903575	6	74503730	A	G	0.521546	CD109.3290.50.2	0.4146	0.0236	6.5e-69	CD109	Q6YHK3	CD109 antigen	CD109	ENSG00000156535	CD109 molecule [Source:HGNC Symbol;Acc:21685]
217	rs80268500	6	96009498	C	T	0.081945	MANEA.8014.359.3	-1.6814	0.0345	0	MANEA	Q5SRI9	Glycoprotein endo-alpha-1,2-mannosidase	MANEA	ENSG00000172469	mannosidase, endo-alpha [Source:HGNC Symbol;Acc:21072]
218	rs28385609	6	123122464	T	C	0.145044	SMPDL3A.14086.11.3	-1.0756	0.03	2.1e-282	ASM3A	Q92484	Acid sphingomyelinase-like phosphodiesterase 3a	SMPDL3A	ENSG00000172594	sphingomyelin phosphodiesterase, acid-like 3A [Source:HGNC Symbol;Acc:17389]
219	rs2489623	6	127455821	C	A	0.534679	RSPO3.13094.75.3	0.27	0.0245	3.6e-28	RSPO3	Q9BXY4	R-spondin-3	RSPO3	ENSG00000146374	R-spondin 3 [Source:HGNC Symbol;Acc:20866]
220	rs503366	6	153333550	C	T	0.497366	MTRF1L.11134.30.3	0.1652	0.0243	1.1e-11	RF1ML	Q9UGC7	Peptide chain release factor 1-like, mitochondrial	MTRF1L	ENSG00000112031	mitochondrial translational release factor 1-like [Source:HGNC Symbol;Acc:21051]
221	rs629849	6	160494409	G	A	0.870653	IGF2R.3676.15.3	0.8992	0.0331	9.5e-163	IGF-II receptor	P11717	Cation-independent mannose-6-phosphate receptor	IGF2R	ENSG00000197081	insulin-like growth factor 2 receptor [Source:HGNC Symbol;Acc:5467]
222	rs189821701	6	160862809	T	C	0.007028	PLG.3710.49.2	-1.8697	0.155	1.7e-33	Angiostatin	P00747	Angiostatin	PLG	ENSG00000122194	plasminogen [Source:HGNC Symbol;Acc:9071]
223	rs73043857	6	169624900	G	A	0.102347	THBS2.3339.33.1	0.8084	0.0383	6.9e-99	TSP2	P35442	Thrombospondin-2	THBS2	ENSG00000186340	thrombospondin 2 [Source:HGNC Symbol;Acc:11786]
224	rs959025	6	170588654	T	C	0.415638	DLL1.5349.69.3	0.1911	0.0248	1.3e-14	DLL1	O00548	Delta-like protein 1	DLL1	ENSG00000198719	delta-like 1 (Drosophila) [Source:HGNC Symbol;Acc:2908]
225	rs10262243	7	23290987	A	G	0.378724	GPNMB.5080.131.3	-0.2239	0.0251	4.4e-19	GPNMB	Q14956	Transmembrane glycoprotein NMB	GPNMB	ENSG00000136235	glycoprotein (transmembrane) nmb [Source:HGNC Symbol;Acc:4462]
226	rs10250602	7	23303701	C	T	0.366391	GPNMB.8289.8.3	-0.1931	0.0254	3.1e-14	GPNMB	Q14956	Transmembrane glycoprotein NMB	GPNMB	ENSG00000136235	glycoprotein (transmembrane) nmb [Source:HGNC Symbol;Acc:4462]
227	rs2268748	7	23313171	C	T	0.0406	GPNMB.8606.39.3	0.6868	0.0619	1.2e-28	GPNMB	Q14956	Transmembrane glycoprotein NMB	GPNMB	ENSG00000136235	glycoprotein (transmembrane) nmb [Source:HGNC Symbol;Acc:4462]
228	rs227934	7	23627287	T	C	0.47897	CCDC126.6388.21.3	-0.2749	0.0246	6.9e-29	CC126	Q96EE4	Coiled-coil domain-containing protein 126	CCDC126	ENSG00000169193	coiled-coil domain containing 126 [Source:HGNC Symbol;Acc:22398]
229	rs145188037	7	45954465	A	G	0.011852	IGFBP3.2571.12.3	1.0329	0.1138	1.1e-19	IGFBP-3	P17936	Insulin-like growth factor-binding protein 3	IGFBP3	ENSG00000146674	insulin-like growth factor binding protein 3 [Source:HGNC Symbol;Acc:5472]
230	rs372065719	7	49818634	GGA	G	0.154424	VWC2.11121.56.3	-0.551	0.0353	7.2e-55	VWC2	Q2TAL6	Brorin	VWC2	ENSG00000188730	von Willebrand factor C domain containing 2 [Source:HGNC Symbol;Acc:30200]
231	rs313829	7	65552497	G	A	0.688554	TPST1.7928.183.3	0.2313	0.0262	1.1e-18	TPST1	O60507	Protein-tyrosine sulfotransferase 1	TPST1	ENSG00000169902	tyrosylprotein sulfotransferase 1 [Source:HGNC Symbol;Acc:12020]
232	rs73702564	7	73084816	T	C	0.038602	DNAJC30.7866.11.3	0.7183	0.0622	6.9e-31	DJC30	Q96LL9	DnaJ homolog subfamily C member 30	DNAJC30	ENSG00000176410	DnaJ (Hsp40) homolog, subfamily C, member 30 [Source:HGNC Symbol;Acc:16410]
233	rs1019016	7	80570562	T	G	0.581376	SEMA3C.6448.36.3	0.1751	0.0248	1.6e-12	Sema E	Q99985	Semaphorin-3C	SEMA3C	ENSG00000075223	sema domain, immunoglobulin domain (Ig), short basic domain, secreted, (semaphorin) 3C [Source:HGNC Symbol;Acc:10725]
234	rs5745695	7	81358075	A	G	0.760416	HGF.2681.23.2	0.1942	0.0286	1.2e-11	HGF	P14210	Hepatocyte growth factor	HGF	ENSG00000019991	hepatocyte growth factor (hepapoietin A; scatter factor) [Source:HGNC Symbol;Acc:4893]
235	rs3757607	7	83034362	C	G	0.12244	SEMA3E.5363.51.3	-1.1204	0.0323	4.7e-264	Semaphorin 3E	O15041	Semaphorin-3E	SEMA3E	ENSG00000170381	sema domain, immunoglobulin domain (Ig), short basic domain, secreted, (semaphorin) 3E [Source:HGNC Symbol;Acc:10727]
236	rs9801017	7	100236202	A	G	0.635533	PCOLCE.11237.49.3	0.2113	0.0254	1e-16	PCOC1	Q15113	Procollagen C-endopeptidase enhancer 1	PCOLCE	ENSG00000106333	procollagen C-endopeptidase enhancer [Source:HGNC Symbol;Acc:8738]
237	rs34587586	7	129938598	T	G	0.392741	CPA4.9267.2.3	-1.1658	0.0154	0	CBPA4	Q9UI42	Carboxypeptidase A4	CPA4	ENSG00000128510	carboxypeptidase A4 [Source:HGNC Symbol;Acc:15740]
238	rs2229542	7	134135621	C	T	0.014337	AKR1B1.9854.36.3	-0.8187	0.1045	4.7e-15	Aldose reductase	P15121	Aldose reductase	AKR1B1	ENSG00000085662	aldo-keto reductase family 1, member B1 (aldose reductase) [Source:HGNC Symbol;Acc:381]
239	rs1431093	7	137016297	A	C	0.419185	PTN.3045.72.2	0.2196	0.0248	7.9e-19	PTN	P21246	Pleiotrophin	PTN	ENSG00000105894	pleiotrophin [Source:HGNC Symbol;Acc:9630]
240	rs13229701	7	142473464	T	C	0.573919	PRSS2.5034.79.1	0.2295	0.0249	2.8e-20	Trypsin 2	P07478	Trypsin-2	-	-	-
241	rs7789303	7	142552547	G	A	0.273328	EPHB6.5078.82.3	-0.3234	0.0272	1.5e-32	EphB6	O15197	Ephrin type-B receptor 6	EPHB6	ENSG00000106123	EPH receptor B6 [Source:HGNC Symbol;Acc:3396]
242	rs4421280	7	143103217	A	G	0.927083	EPHA1.3431.54.2	0.8798	0.0456	8.7e-83	EphA1	P21709	Ephrin type-A receptor 1	EPHA1	ENSG00000146904	EPH receptor A1 [Source:HGNC Symbol;Acc:3385]
243	rs10274393	7	145378588	C	G	0.711014	CNTNAP2.6965.19.3	-0.4332	0.0264	1.1e-60	CNTP2	Q9UHC6	Contactin-associated protein-like 2	CNTNAP2	ENSG00000174469	contactin associated protein-like 2 [Source:HGNC Symbol;Acc:13830]
244	rs2738176	8	6738228	A	T	0.365039	DEFB1.6629.3.3	-0.3893	0.0249	5.6e-55	HBD-1	P60022	Beta-defensin 1	DEFB1	ENSG00000164825	defensin, beta 1 [Source:HGNC Symbol;Acc:2766]
245	rs183772362	8	7243016	T	C	0.032572	DEFB104A.5763.67.3	0.5043	0.0718	2.1e-12	HBD-4	Q8WTQ1	Beta-defensin 104	DEFB104A	ENSG00000176782	defensin, beta 104A [Source:HGNC Symbol;Acc:18115]
246	rs1692819	8	11705448	A	G	0.291825	CTSB.3061.61.2	0.4246	0.0274	5.2e-54	Cathepsin B	P07858	Cathepsin B	CTSB	ENSG00000164733	cathepsin B [Source:HGNC Symbol;Acc:2527]
247	rs15881	8	21550768	C	A	0.455607	GFRA2.2515.14.3	0.2954	0.0246	4.1e-33	GFRa-2	O00451	GDNF family receptor alpha-2	GFRA2	ENSG00000168546	GDNF family receptor alpha 2 [Source:HGNC Symbol;Acc:4244]
248	rs10866867	8	27808994	G	T	0.722132	SCARA5.10419.1.3	0.2537	0.0271	7.9e-21	SCAR5	Q6ZMJ2	Scavenger receptor class A member 5	SCARA5	ENSG00000168079	scavenger receptor class A, member 5 (putative) [Source:HGNC Symbol;Acc:28701]
249	rs2732317	8	33330687	C	A	0.61158	FUT10.7156.2.3	-0.4501	0.0242	2.5e-77	FUT10	Q6P4F1	Alpha-(1,3)-fucosyltransferase 10	FUT10	ENSG00000172728	fucosyltransferase 10 (alpha (1,3) fucosyltransferase) [Source:HGNC Symbol;Acc:19234]
250	rs7010461	8	39781444	T	C	0.333882	IDO1.9759.13.3	0.25	0.0271	2.5e-20	INDO	P14902	Indoleamine 2,3-dioxygenase 1	IDO1	ENSG00000131203	indoleamine 2,3-dioxygenase 1 [Source:HGNC Symbol;Acc:6059]
251	rs138942288	8	41193633	A	G	0.004991	SFRP1.3221.54.1	1.4032	0.1783	3.5e-15	SARP-2	Q8N474	Secreted frizzled-related protein 1	SFRP1	ENSG00000104332	secreted frizzled-related protein 1 [Source:HGNC Symbol;Acc:10776]
252	rs2670014	8	57376781	T	C	0.473963	PENK.9076.25.3	-0.4653	0.0234	1.3e-87	PENK	P01210	Proenkephalin-A	PENK	ENSG00000181195	proenkephalin [Source:HGNC Symbol;Acc:8831]
253	rs112433249	8	57876576	C	T	0.017358	IMPAD1.9231.23.3	-1.5642	0.0918	4.1e-65	IMPA3	Q9NX62	Inositol monophosphatase 3	IMPAD1	ENSG00000104331	inositol monophosphatase domain containing 1 [Source:HGNC Symbol;Acc:26019]
254	rs112760834	8	62540134	T	G	0.033209	ASPH.6998.106.3	-0.5784	0.0688	4.1e-17	HAAH	Q12797	Aspartyl/asparaginyl beta-hydroxylase	ASPH	ENSG00000198363	aspartate beta-hydroxylase [Source:HGNC Symbol;Acc:757]
255	rs10957266	8	63923764	C	T	0.071297	GGH.9370.69.3	0.7985	0.0456	1.2e-68	GGH	Q92820	Gamma-glutamyl hydrolase	GGH	ENSG00000137563	gamma-glutamyl hydrolase (conjugase, folylpolygammaglutamyl hydrolase) [Source:HGNC Symbol;Acc:4248]
256	rs2072696	8	86351051	C	G	0.23803	CA3.3799.11.2	-0.2169	0.0289	6.8e-14	Carbonic anhydrase III	P07451	Carbonic anhydrase 3	CA3	ENSG00000164879	carbonic anhydrase III, muscle specific [Source:HGNC Symbol;Acc:1374]
257	rs11781016	8	87529297	C	A	0.489299	RMDN1.7096.30.3	0.3167	0.0243	8.3e-39	RMD1	Q96DB5	Regulator of microtubule dynamics protein 1	RMDN1	ENSG00000176623	regulator of microtubule dynamics 1 [Source:HGNC Symbol;Acc:24285]
258	rs1462977	8	99115359	G	A	0.322718	HRSP12.14636.25.3	-0.3387	0.0258	2.2e-39	Ribonuclease UK114	P52758	Ribonuclease UK114	HRSP12	ENSG00000132541	heat-responsive protein 12 [Source:HGNC Symbol;Acc:16897]
259	rs74589258	8	103215228	G	A	0.07035	RRM2B.8925.25.3	0.3254	0.0479	1.1e-11	RIR2B	Q7LG56	Ribonucleoside-diphosphate reductase subunit M2 B	RRM2B	ENSG00000048392	ribonucleotide reductase M2 B (TP53 inducible) [Source:HGNC Symbol;Acc:17296]
260	rs58936256	8	120422799	C	T	0.215178	NOV.2737.22.2	0.2085	0.0301	4.2e-12	NovH	P48745	Protein NOV homolog	NOV	ENSG00000136999	nephroblastoma overexpressed [Source:HGNC Symbol;Acc:7885]
261	rs35472615	8	134197537	A	G	0.274129	WISP1.13692.154.3	0.5113	0.0263	1.7e-84	WISP-1	O95388	WNT1-inducible-signaling pathway protein 1	WISP1	ENSG00000104415	WNT1 inducible signaling pathway protein 1 [Source:HGNC Symbol;Acc:12769]
262	rs9643300	8	134503148	T	C	0.562654	ST3GAL1.5657.28.3	-0.2571	0.0246	1.4e-25	SIA4A	Q11201	CMP-N-acetylneuraminate-beta-galactosamide-alpha-2,3-sialyltransferase 1	ST3GAL1	ENSG00000008513	ST3 beta-galactoside alpha-2,3-sialyltransferase 1 [Source:HGNC Symbol;Acc:10862]
263	rs16923189	9	5510644	G	A	0.297639	PDCD1LG2.3004.67.2	0.3879	0.0259	7.9e-51	PD-L2	Q9BQ51	Programmed cell death 1 ligand 2	PDCD1LG2	ENSG00000197646	programmed cell death 1 ligand 2 [Source:HGNC Symbol;Acc:18731]
264	rs35030851	9	27197486	T	G	0.046653	TEK.3773.15.4	0.5573	0.057	1.4e-22	sTie-2	Q02763	Angiopoietin-1 receptor, soluble	TEK	ENSG00000120156	TEK tyrosine kinase, endothelial [Source:HGNC Symbol;Acc:11724]
265	rs7019909	9	33113322	T	C	0.102573	B4GALT1.13381.49.3	0.4478	0.0402	7.9e-29	B4GT1	P15291	Beta-1,4-galactosyltransferase 1	B4GALT1	ENSG00000086062	UDP-Gal:betaGlcNAc beta 1,4- galactosyltransferase, polypeptide 1 [Source:HGNC Symbol;Acc:924]
266	rs10972076	9	34356359	T	C	0.624659	KIAA1161.8068.43.3	0.3082	0.0252	2.2e-34	K1161	Q6NSJ0	Uncharacterized family 31 glucosidase KIAA1161	KIAA1161	ENSG00000164976	KIAA1161 [Source:HGNC Symbol;Acc:19918]
267	rs10972159	9	34593086	A	G	0.017903	CNTFR.14101.2.3	-0.6996	0.0941	1e-13	CNTFR alpha	P26992	Ciliary neurotrophic factor receptor subunit alpha	CNTFR	ENSG00000122756	ciliary neurotrophic factor receptor [Source:HGNC Symbol;Acc:2170]
268	rs11575578	9	34656479	A	G	0.068486	IL11RA.3814.63.1	0.5065	0.0479	4.4e-26	IL-11 RA	Q14626	Interleukin-11 receptor subunit alpha	IL11RA	ENSG00000137070	interleukin 11 receptor, alpha [Source:HGNC Symbol;Acc:5967]
269	rs140647145	9	91997363	T	TG	0.078794	SEMA4D.5737.61.3	-1.4243	0.039	1.6e-292	SEM4D	Q92854	Semaphorin-4D	SEMA4D	ENSG00000187764	sema domain, immunoglobulin domain (Ig), transmembrane domain (TM) and short cytoplasmic domain, (semaphorin) 4D [Source:HGNC Symbol;Acc:10732]
270	rs2516568	9	95187380	T	A	0.323246	ASPN.6451.64.3	-0.4724	0.025	2.3e-79	ASPN	Q9BXN1	Asporin	ASPN	ENSG00000106819	asporin [Source:HGNC Symbol;Acc:14872]
271	rs41305481	9	101767385	G	A	0.301866	COL15A1.8974.172.3	0.2437	0.027	1.9e-19	COFA1	P39059	Collagen alpha-1(XV) chain	COL15A1	ENSG00000204291	collagen, type XV, alpha 1 [Source:HGNC Symbol;Acc:2192]
272	rs61751937	9	113312231	C	G	0.030029	SVEP1.11109.56.3	1.0561	0.0708	2.6e-50	SVEP1	Q4LDE5	Sushi, von Willebrand factor type A, EGF and pentraxin domain-containing protein 1	SVEP1	ENSG00000165124	sushi, von Willebrand factor type A, EGF and pentraxin domain containing 1 [Source:HGNC Symbol;Acc:15985]
273	rs148410779	9	114392297	AT	A	0.053316	PTGR1.13543.7.3	0.6432	0.0543	2.1e-32	LTB4DH	Q14914	Prostaglandin reductase 1	PTGR1	ENSG00000106853	prostaglandin reductase 1 [Source:HGNC Symbol;Acc:18429]
274	rs1138545	9	117835899	T	C	0.153428	TNC.4155.3.2	0.853	0.0309	2.8e-167	Tenascin	P24821	Tenascin	TNC	ENSG00000041982	tenascin C [Source:HGNC Symbol;Acc:5318]
275	rs8193016	9	135917744	T	C	0.034777	CEL.9796.4.3	0.6854	0.0681	8.3e-24	CEL	P19835	Bile salt-activated lipase	CEL	ENSG00000170835	carboxyl ester lipase [Source:HGNC Symbol;Acc:1848]
276	rs4454354	9	136089529	C	T	0.786126	OBP2B.5680.54.3	0.358	0.0298	2.7e-33	OBP2B	Q9NPH6	Odorant-binding protein 2b	OBP2B	ENSG00000171102	odorant binding protein 2B [Source:HGNC Symbol;Acc:23381]
277	rs505922	9	136149229	C	T	0.313178	ABO.9253.52.3	1.2976	0.0142	0	BGAT	P16442	Histo-blood group ABO system transferase	ABO	ENSG00000175164	ABO blood group (transferase A, alpha 1-3-N-acetylgalactosaminyltransferase; transferase B, alpha 1-3-galactosyltransferase) [Source:HGNC Symbol;Acc:79]
278	rs71503194	9	136298131	G	T	0.091229	ADAMTS13.3175.51.5	-0.8719	0.0404	4.4e-103	ATS13	Q76LX8	A disintegrin and metalloproteinase with thrombospondin motifs 13	ADAMTS13	ENSG00000160323	ADAM metallopeptidase with thrombospondin type 1 motif, 13 [Source:HGNC Symbol;Acc:1366]
279	rs57136797	9	137752540	T	A	0.163996	FCN2.3313.21.2	-0.6346	0.0353	3.7e-72	FCN2	Q15485	Ficolin-2	FCN2	ENSG00000160339	ficolin (collagen/fibrinogen domain containing lectin) 2 [Source:HGNC Symbol;Acc:3624]
280	rs11103602	9	137854872	A	G	0.258023	FCN1.3613.62.5	0.5827	0.0266	1.5e-106	FCN1	O00602	Ficolin-1	FCN1	ENSG00000085265	ficolin (collagen/fibrinogen domain containing) 1 [Source:HGNC Symbol;Acc:3623]
281	rs10858248	9	139108324	G	A	0.502175	QSOX2.8397.147.3	-0.3568	0.0239	1.5e-50	QSOX2	Q6ZRP7	Sulfhydryl oxidase 2	QSOX2	ENSG00000165661	quiescin Q6 sulfhydryl oxidase 2 [Source:HGNC Symbol;Acc:30249]
282	rs7019538	9	139861470	C	T	0.524107	PTGDS.10514.5.3	0.1979	0.0246	7.8e-16	PGD2 synthase	P41222	Prostaglandin-H2 D-isomerase	PTGDS	ENSG00000107317	prostaglandin D2 synthase 21kDa (brain) [Source:HGNC Symbol;Acc:9592]
283	rs10747049	9	140008750	C	G	0.749544	DPP7.8346.9.3	0.3641	0.0277	2.3e-39	DPP2	Q9UHL4	Dipeptidyl peptidase 2	DPP7	ENSG00000176978	dipeptidyl-peptidase 7 [Source:HGNC Symbol;Acc:14892]
284	rs145648894	10	5009739	G	T	0.111375	AKR1C1.12618.50.3	0.3894	0.0393	3.8e-23	Aldo-keto reductase 1C1	Q04828	Aldo-keto reductase family 1 member C1	AKR1C1	ENSG00000187134	aldo-keto reductase family 1, member C1 [Source:HGNC Symbol;Acc:384]
285	rs8177654	10	6015197	C	T	0.3245	IL15RA.3445.53.2	0.2834	0.026	1.4e-27	IL-15 Ra	Q13261	Interleukin-15 receptor subunit alpha	IL15RA	ENSG00000134470	interleukin 15 receptor, alpha [Source:HGNC Symbol;Acc:5978]
286	rs8177641	10	6016892	G	A	0.317813	IL15RA.14054.17.3	0.5091	0.0251	1.7e-91	IL-15 Ra	Q13261	Interleukin-15 receptor subunit alpha	IL15RA	ENSG00000134470	interleukin 15 receptor, alpha [Source:HGNC Symbol;Acc:5978]
287	rs7909223	10	7700709	G	A	0.747691	ITIH5.8233.2.3	0.3222	0.0286	2e-29	ITIH5	Q86UX2	Inter-alpha-trypsin inhibitor heavy chain H5	ITIH5	ENSG00000123243	inter-alpha-trypsin inhibitor heavy chain family, member 5 [Source:HGNC Symbol;Acc:21449]
288	rs2093847	10	13276534	T	C	0.106703	UCMA.10977.55.3	-0.5863	0.0382	3.1e-53	UCMA	Q8WVF2	Unique cartilage matrix-associated protein	UCMA	ENSG00000165623	upper zone of growth plate and cartilage matrix associated [Source:HGNC Symbol;Acc:25205]
289	rs61738953	10	14862082	G	C	0.041783	CDNF.4962.52.1	-0.6293	0.0681	2.5e-20	ARMEL	Q49AH0	Cerebral dopamine neurotrophic factor	CDNF	ENSG00000185267	cerebral dopamine neurotrophic factor [Source:HGNC Symbol;Acc:24913]
290	rs55942822	10	18136543	A	G	0.155712	MRC1.2637.77.2	0.8384	0.0322	4.2e-149	Macrophage mannose receptor	P22897	Macrophage mannose receptor 1	MRC1	ENSG00000120586	mannose receptor, C type 1 [Source:HGNC Symbol;Acc:7228]
291	rs2506149	10	33480713	T	C	0.358077	NRP1.3214.3.2	-0.2805	0.0256	6.9e-28	NRP1	O14786	Neuropilin-1	NRP1	ENSG00000099250	neuropilin 1 [Source:HGNC Symbol;Acc:8004]
292	rs2795507	10	43352894	C	T	0.796047	RET.3220.40.2	-0.2768	0.0305	1.1e-19	RET	P07949	Proto-oncogene tyrosine-protein kinase receptor Ret	RET	ENSG00000165731	ret proto-oncogene [Source:HGNC Symbol;Acc:9967]
293	rs2435349	10	43643466	G	A	0.272811	CSGALNACT2.10772.21.3	-0.1961	0.0278	1.6e-12	CGAT2	Q8N6G5	Chondroitin sulfate N-acetylgalactosaminyltransferase 2	CSGALNACT2	ENSG00000169826	chondroitin sulfate N-acetylgalactosaminyltransferase 2 [Source:HGNC Symbol;Acc:24292]
294	rs10993994	10	51549496	C	T	0.59627	MSMB.10620.21.3	0.9821	0.0189	0	PSP-94	P08118	Beta-microseminoprotein	MSMB	ENSG00000138294	microseminoprotein, beta- [Source:HGNC Symbol;Acc:7372]
295	rs10740617	10	52027609	C	A	0.793543	ASAH2.3212.30.3	0.6665	0.0281	2e-124	ASAH2	Q9NR71	Neutral ceramidase	ASAH2	ENSG00000188611	N-acylsphingosine amidohydrolase (non-lysosomal ceramidase) 2 [Source:HGNC Symbol;Acc:18860]
296	rs1194673	10	54141652	A	G	0.632462	DKK1.3535.84.1	0.1824	0.0261	2.8e-12	DKK1	O94907	Dickkopf-related protein 1	DKK1	ENSG00000107984	dickkopf WNT signaling pathway inhibitor 1 [Source:HGNC Symbol;Acc:2891]
297	rs7899547	10	54536839	G	T	0.65277	MBL2.3000.66.1	0.9477	0.0202	0	MBL	P11226	Mannose-binding protein C	MBL2	ENSG00000165471	mannose-binding lectin (protein C) 2, soluble [Source:HGNC Symbol;Acc:6922]
298	rs10762477	10	73531069	G	A	0.14794	C10orf54.14123.34.3	0.2705	0.0352	1.7e-14	GI24	Q9H7M9	Platelet receptor Gi24	C10orf54	ENSG00000107738	chromosome 10 open reading frame 54 [Source:HGNC Symbol;Acc:30085]
299	rs1245540	10	73849752	T	C	0.44884	SPOCK2.5491.12.3	0.2179	0.0243	3.3e-19	Testican-2	Q92563	Testican-2	SPOCK2	ENSG00000107742	sparc/osteonectin, cwcv and kazal-like domains proteoglycan (testican) 2 [Source:HGNC Symbol;Acc:13564]
300	rs2227551	10	75669190	T	G	0.716116	PLAU.4158.54.2	-0.2435	0.0266	5.4e-20	uPA	P00749	Urokinase-type plasminogen activator	PLAU	ENSG00000122861	plasminogen activator, urokinase [Source:HGNC Symbol;Acc:9052]
301	rs6480771	10	76861680	C	T	0.415141	DUSP13.6525.17.3	-0.2994	0.0247	8.3e-34	DUSP13	Q6B8I1	Dual specificity protein phosphatase 13 isoform A	DUSP13	ENSG00000079393	dual specificity phosphatase 13 [Source:HGNC Symbol;Acc:19681]
302	rs10887868	10	82194264	A	G	0.412045	FAM213A.13423.94.3	-0.1879	0.025	5.5e-14	CJ058	Q9BRX8	Redox-regulatory protein FAM213A	FAM213A	ENSG00000122378	family with sequence similarity 213, member A [Source:HGNC Symbol;Acc:28651]
303	rs10509554	10	90525792	T	C	0.306794	LIPN.8097.77.3	1.0165	0.0213	0	LIPN	Q5VXI9	Lipase member N	LIPN	ENSG00000204020	lipase, family member N [Source:HGNC Symbol;Acc:23452]
304	rs7911226	10	90768965	G	A	0.296971	FAS.5392.73.2	-0.3192	0.0265	2.6e-33	Fas, soluble	P25445	Tumor necrosis factor receptor superfamily member 6	FAS	ENSG00000026103	Fas cell surface death receptor [Source:HGNC Symbol;Acc:11920]
305	rs11188501	10	97600919	A	G	0.339852	ENTPD1.7999.23.3	0.2147	0.0262	2.2e-16	CD39	P49961	Ectonucleoside triphosphate diphosphohydrolase 1	ENTPD1	ENSG00000138185	ectonucleoside triphosphate diphosphohydrolase 1 [Source:HGNC Symbol;Acc:3363]
306	rs2282326	10	106020398	C	A	0.353535	GSTO1.12436.84.3	-0.9108	0.0204	0	GST omega-1	P78417	Glutathione S-transferase omega-1	GSTO1	ENSG00000148834	glutathione S-transferase omega 1 [Source:HGNC Symbol;Acc:13312]
307	rs10885877	10	117966090	G	C	0.295454	GFRA1.3314.74.2	0.2645	0.0272	2e-22	GFRa-1	P56159	GDNF family receptor alpha-1	GFRA1	ENSG00000151892	GDNF family receptor alpha 1 [Source:HGNC Symbol;Acc:4243]
308	rs10794029	10	127561568	G	A	0.794492	UROS.11248.43.3	-0.2329	0.0311	7.6e-14	HEM4	P10746	Uroporphyrinogen-III synthase	UROS	ENSG00000188690	uroporphyrinogen III synthase [Source:HGNC Symbol;Acc:12592]
309	rs415895	11	9769562	G	C	0.649843	SWAP70.13552.7.3	-0.2659	0.0256	3.5e-25	SWP70	Q9UH65	Switch-associated protein 70	SWAP70	ENSG00000133789	SWAP switching B-cell complex 70kDa subunit [Source:HGNC Symbol;Acc:17070]
310	rs11022114	11	12038874	A	G	0.327961	DKK3.3607.71.6	0.3364	0.0269	6.5e-36	DKK3	Q9UBP4	Dickkopf-related protein 3	DKK3	ENSG00000050165	dickkopf WNT signaling pathway inhibitor 3 [Source:HGNC Symbol;Acc:2893]
311	rs10832169	11	14066486	A	G	0.490547	SPON1.4297.62.3	0.3748	0.0239	1.3e-55	Spondin-1	Q9HCB6	Spondin-1	SPON1	ENSG00000152268	spondin 1, extracellular matrix protein [Source:HGNC Symbol;Acc:11252]
312	rs382280	11	16857799	T	C	0.121245	PLEKHA7.12731.12.3	0.2767	0.04	4.8e-12	PKHA7	Q6IQ23	Pleckstrin homology domain-containing family A member 7	PLEKHA7	ENSG00000166689	pleckstrin homology domain containing, family A member 7 [Source:HGNC Symbol;Acc:27049]
313	rs35179000	11	18290903	C	T	0.779162	SAA1.4336.2.1	-1.2503	0.021	0	SAA	P0DJI8	Serum amyloid A-1 protein	SAA1	ENSG00000173432	serum amyloid A1 [Source:HGNC Symbol;Acc:10513]
314	rs61652119	11	20955270	A	G	0.048674	NELL1.6544.33.3	1.1098	0.0553	1.3e-89	NELL1	Q92832	Protein kinase C-binding protein NELL1	NELL1	ENSG00000165973	NEL-like 1 (chicken) [Source:HGNC Symbol;Acc:7750]
315	rs2273121	11	33757770	A	G	0.251594	CD59.11514.196.3	-0.362	0.027	4.7e-41	CD59	P13987	CD59 glycoprotein	CD59	ENSG00000085063	CD59 molecule, complement regulatory protein [Source:HGNC Symbol;Acc:1689]
316	rs2745924	11	34399185	T	G	0.545062	CAT.3488.64.2	0.1894	0.0249	2.7e-14	Catalase	P04040	Catalase	CAT	ENSG00000121691	catalase [Source:HGNC Symbol;Acc:1516]
317	rs11229075	11	57391023	C	A	0.261304	SERPING1.4479.14.2	-0.6019	0.0259	1.1e-119	C1-Esterase Inhibitor	P05155	Plasma protease C1 inhibitor	SERPING1	ENSG00000149131	serpin peptidase inhibitor, clade G (C1 inhibitor), member 1 [Source:HGNC Symbol;Acc:1228]
318	rs34528912	11	59631535	T	C	0.04157	TCN1.11232.46.3	-0.7109	0.0624	4.6e-30	Holo-TC I	P20061	Transcobalamin-1	TCN1	ENSG00000134827	transcobalamin I (vitamin B12 binding protein, R binder family) [Source:HGNC Symbol;Acc:11652]
319	rs11230521	11	60698732	A	G	0.231444	TMEM132A.7871.16.3	0.6176	0.0274	2e-112	T132A	Q24JP5	Transmembrane protein 132A	TMEM132A	ENSG00000006118	transmembrane protein 132A [Source:HGNC Symbol;Acc:31092]
320	rs12794886	11	62383715	C	G	0.707032	B3GAT3.6897.38.3	0.4422	0.0264	8.3e-63	B3GA3	O94766	Galactosylgalactosylxylosylprotein 3-beta-glucuronosyltransferase 3	B3GAT3	ENSG00000149541	beta-1,3-glucuronyltransferase 3 (glucuronosyltransferase I) [Source:HGNC Symbol;Acc:923]
321	rs3825068	11	65768093	G	A	0.027795	CST6.14711.27.3	0.5724	0.0757	4e-14	Cystatin M	Q15828	Cystatin-M	CST6	ENSG00000175315	cystatin E/M [Source:HGNC Symbol;Acc:2478]
322	rs1791679	11	66337874	A	C	0.289477	CTSF.9212.22.3	0.2349	0.0269	2.5e-18	CATF	Q9UBX1	Cathepsin F	CTSF	ENSG00000174080	cathepsin F [Source:HGNC Symbol;Acc:2531]
323	rs1695	11	67352689	G	A	0.34538	GSTP1.4911.49.2	-0.1781	0.0254	2.3e-12	Glutathione S-transferase Pi	P09211	Glutathione S-transferase P	GSTP1	ENSG00000084207	glutathione S-transferase pi 1 [Source:HGNC Symbol;Acc:4638]
324	rs3741148	11	73114723	G	A	0.203926	RELT.14112.40.3	0.2418	0.03	7.1e-16	RELT	Q969Z4	Tumor necrosis factor receptor superfamily member 19L	RELT	ENSG00000054967	RELT tumor necrosis factor receptor [Source:HGNC Symbol;Acc:13764]
325	rs7952686	11	73128503	T	C	0.204256	RELT.5115.31.3	0.4125	0.0292	3.1e-45	RELT	Q969Z4	Tumor necrosis factor receptor superfamily member 19L	RELT	ENSG00000054967	RELT tumor necrosis factor receptor [Source:HGNC Symbol;Acc:13764]
326	rs11607100	11	74414919	T	C	0.041669	CHRDL2.6086.15.3	-0.6419	0.0609	5.8e-26	CRDL2	Q6WN34	Chordin-like protein 2	CHRDL2	ENSG00000054938	chordin-like 2 [Source:HGNC Symbol;Acc:24168]
327	rs2229437	11	82564294	G	T	0.180887	PRCP.5722.78.3	0.291	0.0315	2.8e-20	Prolylcarboxypeptidase	P42785	Lysosomal Pro-X carboxypeptidase	PRCP	ENSG00000137509	prolylcarboxypeptidase (angiotensinase C) [Source:HGNC Symbol;Acc:9344]
328	rs4316475	11	99051522	A	G	0.92173	CNTN5.3299.29.2	-0.3863	0.0471	2.5e-16	Contactin-5	O94779	Contactin-5	CNTN5	ENSG00000149972	contactin 5 [Source:HGNC Symbol;Acc:2175]
329	rs17860955	11	102649482	C	T	0.021509	MMP10.8479.4.3	-0.8693	0.0869	1.4e-23	MMP-10	P09238	Stromelysin-2	MMP10	ENSG00000166670	matrix metallopeptidase 10 (stromelysin 2) [Source:HGNC Symbol;Acc:7156]
330	rs28381684	11	102737192	T	A	0.124644	MMP12.4496.60.2	-0.7789	0.0348	5.1e-111	MMP-12	P39900	Macrophage metalloelastase	MMP12	ENSG00000110347	matrix metallopeptidase 12 (macrophage elastase) [Source:HGNC Symbol;Acc:7158]
331	rs7950273	11	104031598	G	C	0.287969	PDGFD.9341.1.3	-0.2749	0.0269	1.4e-24	PDGFD	Q9GZP0	Platelet-derived growth factor D	PDGFD	ENSG00000170962	platelet derived growth factor D [Source:HGNC Symbol;Acc:30620]
332	rs74911261	11	108357137	A	G	0.026545	KDELC2.8296.117.3	-1.3136	0.0745	1.1e-69	KDEL2	Q7Z4H8	KDEL motif-containing protein 2	KDELC2	ENSG00000178202	KDEL (Lys-Asp-Glu-Leu) containing 2 [Source:HGNC Symbol;Acc:28496]
333	rs7113211	11	112642632	A	G	0.489041	NCAM1.4498.62.2	0.2063	0.0249	1.1e-16	NCAM-120	P13591	Neural cell adhesion molecule 1, 120 kDa isoform	NCAM1	ENSG00000149294	neural cell adhesion molecule 1 [Source:HGNC Symbol;Acc:7656]
334	rs964184	11	116648917	C	G	0.868979	APOA5.11318.20.3	0.2625	0.0363	4.9e-13	Apo A-V	Q6Q788	Apolipoprotein A-V	APOA5	ENSG00000110243	apolipoprotein A-V [Source:HGNC Symbol;Acc:17288]
335	rs199605734	11	117079433	G	A	0.20757	PCSK7.4459.68.2	-0.3122	0.0312	1.4e-23	PCSK7	Q16549	Proprotein convertase subtilisin/kexin type 7	PCSK7	ENSG00000160613	proprotein convertase subtilisin/kexin type 7 [Source:HGNC Symbol;Acc:8748]
336	rs17121881	11	118081345	T	A	0.583284	AMICA1.8232.90.3	0.9963	0.018	0	JAML1	Q86YT9	Junctional adhesion molecule-like	AMICA1	ENSG00000160593	adhesion molecule, interacts with CXADR antigen 1 [Source:HGNC Symbol;Acc:19084]
337	rs2248863	11	119207341	A	G	0.141788	C1QTNF5.7810.20.3	0.3261	0.0345	3.5e-21	C1QTNF5	Q9BXJ0	Complement C1q tumor necrosis factor-related protein 5	C1QTNF5	ENSG00000223953	C1q and tumor necrosis factor related protein 5 [Source:HGNC Symbol;Acc:14344]
338	rs117554512	11	120098329	T	C	0.086262	OAF.6414.8.3	0.6816	0.0431	2.1e-56	OAF	Q86UD1	Out at first protein homolog	OAF	ENSG00000184232	OAF homolog (Drosophila) [Source:HGNC Symbol;Acc:28752]
339	rs35483681	11	123045730	T	C	0.553649	CLMP.10440.26.3	0.2494	0.0246	4.5e-24	ACAM	Q9H6B4	CXADR-like membrane protein	CLMP	ENSG00000166250	CXADR-like membrane protein [Source:HGNC Symbol;Acc:24039]
340	rs11219769	11	124620147	T	G	0.264058	ESAM.2981.9.3	-0.2351	0.0279	3.6e-17	ESAM	Q96AP7	Endothelial cell-selective adhesion molecule	ESAM	ENSG00000149564	endothelial cell adhesion molecule [Source:HGNC Symbol;Acc:17474]
341	rs61753651	11	124626569	A	G	0.005385	ESAM.7841.84.3	-1.8763	0.1689	1.2e-28	ESAM	Q96AP7	Endothelial cell-selective adhesion molecule	ESAM	ENSG00000149564	endothelial cell adhesion molecule [Source:HGNC Symbol;Acc:17474]
342	rs875500	11	125698654	A	T	0.719869	PATE4.8065.245.3	-0.4819	0.0262	1e-75	PATE4	P0C8F1	Prostate and testis expressed protein 4	PATE4	ENSG00000237353	prostate and testis expressed 4 [Source:HGNC Symbol;Acc:35427]
343	rs562022020	11	125889896	T	G	0.086142	CDON.4541.49.2	-0.8267	0.042	4.3e-86	CDON	Q4KMG0	Cell adhesion molecule-related/down-regulated by oncogenes	CDON	ENSG00000064309	cell adhesion associated, oncogene regulated [Source:HGNC Symbol;Acc:17104]
344	rs111577916	11	126071349	T	G	0.024689	TIRAP.9839.148.3	-0.5707	0.0774	1.6e-13	Tirap	P58753	Toll/interleukin-1 receptor domain-containing adapter protein	TIRAP	ENSG00000150455	toll-interleukin 1 receptor (TIR) domain containing adaptor protein [Source:HGNC Symbol;Acc:17192]
345	rs2532497	12	6564210	A	G	0.273692	TAPBPL.6364.7.3	1.2577	0.0163	0	TPSNR	Q9BX59	Tapasin-related protein	TAPBPL	ENSG00000139192	TAP binding protein-like [Source:HGNC Symbol;Acc:30683]
346	rs11064321	12	6809896	C	G	0.397321	PIANP.14114.18.3	0.2099	0.027	7.9e-15	PIANP	Q8IYJ0	PILR alpha-associated neural protein	PIANP	ENSG00000139200	PILR alpha associated neural protein [Source:HGNC Symbol;Acc:25338]
347	rs191448232	12	7254686	C	G	0.011905	C1RL.9348.1.3	-1.9148	0.1163	5.9e-61	C1RL1	Q9NZP8	Complement C1r subcomponent-like protein	C1RL	ENSG00000139178	complement component 1, r subcomponent-like [Source:HGNC Symbol;Acc:21265]
348	rs2961544	12	10136672	A	G	0.639327	CLEC12A.11187.11.3	-1.2541	0.0132	0	CL12A	Q5QGZ9	C-type lectin domain family 12 member A	CLEC12A	ENSG00000172322	C-type lectin domain family 12, member A [Source:HGNC Symbol;Acc:31713]
349	rs2160588	12	12487447	A	G	0.119697	MANSC1.9557.5.3	0.5024	0.0371	8.7e-42	MANS1	Q9H8J5	MANSC domain-containing protein 1	MANSC1	ENSG00000111261	MANSC domain containing 1 [Source:HGNC Symbol;Acc:25505]
350	rs1001096	12	14988455	A	G	0.397358	ART4.6576.1.3	0.74	0.0217	1.1e-254	ART4	Q93070	Ecto-ADP-ribosyltransferase 4	ART4	ENSG00000111339	ADP-ribosyltransferase 4 (Dombrock blood group) [Source:HGNC Symbol;Acc:726]
351	rs36138811	12	27927881	C	T	0.231771	MANSC4.9578.263.3	0.6369	0.0277	7.4e-117	MANS4	A6NHS7	MANSC domain-containing protein 4	MANSC4	ENSG00000205693	MANSC domain containing 4 [Source:HGNC Symbol;Acc:40023]
352	rs10843115	12	28307717	T	C	0.271368	PTHLH.2962.50.2	0.1862	0.0276	1.4e-11	PTHrP	P12272	Parathyroid hormone-related protein	PTHLH	ENSG00000087494	parathyroid hormone-like hormone [Source:HGNC Symbol;Acc:9607]
353	rs139695917	12	42527041	C	T	0.011958	GXYLT1.8229.1.3	1.5554	0.117	2.5e-40	GXLT1	Q4G148	Glucoside xylosyltransferase 1	GXYLT1	ENSG00000151233	glucoside xylosyltransferase 1 [Source:HGNC Symbol;Acc:27482]
354	rs369160772	12	56673561	CA	C	0.071244	APOF.12370.30.3	-0.3752	0.0476	3e-15	Apo F	Q13790	Apolipoprotein F	APOF	ENSG00000175336	apolipoprotein F [Source:HGNC Symbol;Acc:615]
355	rs11172791	12	59272973	C	T	0.04525	LRIG3.3322.52.2	-0.4624	0.0613	4.8e-14	LRIG3	Q6UXM1	Leucine-rich repeats and immunoglobulin-like domains protein 3	LRIG3	ENSG00000139263	leucine-rich repeats and immunoglobulin-like domains 3 [Source:HGNC Symbol;Acc:30991]
356	rs1908671	12	69433404	C	G	0.292111	CPM.7768.10.3	-0.1859	0.0272	8.1e-12	CBPM	P14384	Carboxypeptidase M	CPM	ENSG00000135678	carboxypeptidase M [Source:HGNC Symbol;Acc:2311]
357	rs4761234	12	69732105	C	T	0.473084	LYZ.4920.10.1	-0.4735	0.0237	3.8e-89	Lysozyme	P61626	Lysozyme C	LYZ	ENSG00000090382	lysozyme [Source:HGNC Symbol;Acc:6740]
358	rs115651556	12	94613898	A	G	0.013723	PLXNC1.4564.2.2	-2.1447	0.1008	2.1e-100	PLXC1	O60486	Plexin-C1	PLXNC1	ENSG00000136040	plexin C1 [Source:HGNC Symbol;Acc:9106]
359	rs17288108	12	96131895	G	A	0.181915	NTN4.3327.27.1	-0.2779	0.0323	7.2e-18	NET4	Q9HB63	Netrin-4	NTN4	ENSG00000074527	netrin 4 [Source:HGNC Symbol;Acc:13658]
360	rs1165693	12	104340204	A	G	0.321367	HSP90B1.6393.63.3	1.0974	0.0182	0	Endoplasmin	P14625	Endoplasmin	HSP90B1	ENSG00000166598	heat shock protein 90kDa beta (Grp94), member 1 [Source:HGNC Symbol;Acc:12028]
361	rs61022741	12	104981678	G	GT	0.485965	CHST11.7779.86.3	-0.3175	0.0242	1.8e-39	CHSTB	Q9NPF2	Carbohydrate sulfotransferase 11	CHST11	ENSG00000171310	carbohydrate (chondroitin 4) sulfotransferase 11 [Source:HGNC Symbol;Acc:17422]
362	rs4767027	12	113359157	C	T	0.653837	OAS1.10361.25.3	-0.2701	0.0256	6.2e-26	OAS1	P00973	2'-5'-oligoadenylate synthase 1	OAS1	ENSG00000089127	2'-5'-oligoadenylate synthetase 1, 40/46kDa [Source:HGNC Symbol;Acc:8086]
363	rs11059617	12	128757909	T	A	0.335066	TMEM132C.7173.141.3	-0.225	0.0257	2.2e-18	T132C	Q8N3T6	Transmembrane protein 132C	TMEM132C	ENSG00000181234	transmembrane protein 132C [Source:HGNC Symbol;Acc:25436]
364	rs139574809	12	130085564	A	AG	0.05852	TMEM132D.13416.8.3	0.5549	0.0513	2.6e-27	T132D	Q14C87	Transmembrane protein 132D	TMEM132D	ENSG00000151952	transmembrane protein 132D [Source:HGNC Symbol;Acc:29411]
365	rs117103342	13	38156538	T	C	0.008285	POSTN.6645.53.3	-1.3361	0.1356	6.6e-23	Periostin	Q15063	Periostin	POSTN	ENSG00000133110	periostin, osteoblast specific factor [Source:HGNC Symbol;Acc:16953]
366	rs8192888	13	47362384	C	G	0.093911	ESD.4984.83.1	-0.8063	0.0404	9.8e-89	Esterase D	P10768	S-formylglutathione hydrolase	ESD	ENSG00000139684	esterase D [Source:HGNC Symbol;Acc:3465]
367	rs41292808	13	52971517	T	C	0.026681	THSD1.5621.64.3	0.9059	0.0757	5.5e-33	THSD1	Q9NS62	Thrombospondin type-1 domain-containing protein 1	THSD1	ENSG00000136114	thrombospondin, type I, domain containing 1 [Source:HGNC Symbol;Acc:17754]
368	rs342702	13	92422946	T	G	0.274008	GPC5.4991.12.1	-0.8042	0.0247	4.8e-233	GPC5	P78333	Glypican-5	GPC5	ENSG00000179399	glypican 5 [Source:HGNC Symbol;Acc:4453]
369	rs547138	13	113792170	A	T	0.614611	F10.3077.66.2	0.2581	0.0268	5.8e-22	Coagulation Factor Xa	P00742	Coagulation factor Xa	F10	ENSG00000126218	coagulation factor X [Source:HGNC Symbol;Acc:3528]
370	rs12588573	14	21146584	T	C	0.224438	RNASE4.5644.60.3	-0.4494	0.0291	8.9e-54	RNAS4	P34096	Ribonuclease 4	RNASE4	ENSG00000258818	ribonuclease, RNase A family, 4 [Source:HGNC Symbol;Acc:10047]
371	rs11622942	14	21250846	T	G	0.233384	RNASE6.5646.20.3	0.9971	0.0236	0	RNAS6	Q93091	Ribonuclease K6	RNASE6	ENSG00000169413	ribonuclease, RNase A family, k6 [Source:HGNC Symbol;Acc:10048]
372	rs17254387	14	21280678	A	G	0.687505	RNASE1.7211.2.3	0.2302	0.0273	3e-17	RNase 1	P07998	Ribonuclease pancreatic	RNASE1	ENSG00000129538	ribonuclease, RNase A family, 1 (pancreatic) [Source:HGNC Symbol;Acc:10044]
373	rs56204594	14	21433367	C	A	0.464292	RNASE2.8394.56.3	0.2366	0.0244	3.2e-22	RNase 2	P10153	Non-secretory ribonuclease	RNASE2	ENSG00000169385	ribonuclease, RNase A family, 2 (liver, eosinophil-derived neurotoxin) [Source:HGNC Symbol;Acc:10045]
374	rs8192917	14	25102160	T	C	0.786656	GZMB.14041.13.3	1.005	0.025	0	Granzyme B	P10144	Granzyme B	GZMB	ENSG00000100453	granzyme B (granzyme 2, cytotoxic T-lymphocyte-associated serine esterase 1) [Source:HGNC Symbol;Acc:4709]
375	rs34907608	14	31330413	A	G	0.118636	COCH.7227.75.3	0.4759	0.0366	1e-38	COCH	O43405	Cochlin	COCH	ENSG00000100473	cochlin [Source:HGNC Symbol;Acc:2180]
376	rs4007475	14	35515606	T	TGG	0.850922	FAM177A1.8039.41.3	-0.8052	0.0314	1.2e-144	F177A	Q8N128	Protein FAM177A1	FAM177A1	ENSG00000151327	family with sequence similarity 177, member A1 [Source:HGNC Symbol;Acc:19829]
377	rs28396798	14	50075319	T	C	0.54747	MGAT2.6909.40.3	0.1949	0.0244	1.3e-15	MGAT2	Q10469	Alpha-1,6-mannosyl-glycoprotein 2-beta-N-acetylglucosaminyltransferase	MGAT2	ENSG00000168282	mannosyl (alpha-1,6-)-glycoprotein beta-1,2-N-acetylglucosaminyltransferase [Source:HGNC Symbol;Acc:7045]
378	rs35026927	14	51378517	G	C	0.008157	PYGL.11441.11.3	-1.1121	0.1548	6.8e-13	PYGL	P06737	Glycogen phosphorylase, liver form	PYGL	ENSG00000100504	phosphorylase, glycogen, liver [Source:HGNC Symbol;Acc:9725]
379	rs1151582	14	52482768	T	C	0.456621	NID2.3633.70.5	-0.3942	0.0233	2.6e-64	NID2	Q14112	Nidogen-2	NID2	ENSG00000087303	nidogen 2 (osteonidogen) [Source:HGNC Symbol;Acc:13389]
380	rs2127870	14	65796846	C	G	0.784568	FUT8.8244.16.3	-1.049	0.0246	0	FUT8	Q9BYC5	Alpha-(1,6)-fucosyltransferase	FUT8	ENSG00000033170	fucosyltransferase 8 (alpha (1,6) fucosyltransferase) [Source:HGNC Symbol;Acc:4019]
381	rs147678983	14	69832500	GA	G	0.140314	GALNT16.8923.94.3	-0.2537	0.0357	1.2e-12	GLTL1	Q8N428	Polypeptide N-acetylgalactosaminyltransferase 16	GALNT16	ENSG00000100626	UDP-N-acetyl-alpha-D-galactosamine:polypeptide N-acetylgalactosaminyltransferase 16 [Source:HGNC Symbol;Acc:23233]
382	rs1958078	14	70354858	C	A	0.833946	SMOC1.13118.5.3	0.3765	0.0328	1.8e-30	SMOC1	Q9H4F8	SPARC-related modular calcium-binding protein 1	SMOC1	ENSG00000198732	SPARC related modular calcium binding 1 [Source:HGNC Symbol;Acc:20318]
383	rs57731447	14	74487521	A	G	0.05877	ENTPD5.4437.56.3	-0.9668	0.0489	7.8e-87	ENTP5	O75356	Ectonucleoside triphosphate diphosphohydrolase 5	ENTPD5	ENSG00000187097	ectonucleoside triphosphate diphosphohydrolase 5 [Source:HGNC Symbol;Acc:3367]
384	rs17796777	14	85806774	C	A	0.285507	FLRT2.13122.19.3	-0.2353	0.0276	1.5e-17	FLRT2	O43155	Leucine-rich repeat transmembrane protein FLRT2	FLRT2	ENSG00000185070	fibronectin leucine rich transmembrane protein 2 [Source:HGNC Symbol;Acc:3761]
385	rs2232710	14	94750486	C	T	0.012443	SERPINA10.6583.67.3	-1.6324	0.1097	4.8e-50	protein Z inhibitor	Q9UK55	Protein Z-dependent protease inhibitor	SERPINA10	ENSG00000140093	serpin peptidase inhibitor, clade A (alpha-1 antiproteinase, antitrypsin), member 10 [Source:HGNC Symbol;Acc:15996]
386	rs941591	14	94756750	C	T	0.161969	SERPINA10.13119.26.3	0.8369	0.0307	1.6e-163	protein Z inhibitor	Q9UK55	Protein Z-dependent protease inhibitor	SERPINA10	ENSG00000140093	serpin peptidase inhibitor, clade A (alpha-1 antiproteinase, antitrypsin), member 10 [Source:HGNC Symbol;Acc:15996]
387	rs34825443	14	94996734	G	GT	0.220948	SERPINA12.6551.94.3	0.3169	0.0289	6.8e-28	Vaspin	Q8IW75	Serpin A12	SERPINA12	ENSG00000165953	serpin peptidase inhibitor, clade A (alpha-1 antiproteinase, antitrypsin), member 12 [Source:HGNC Symbol;Acc:18359]
388	rs10139745	14	95035374	A	G	0.221432	SERPINA4.14105.5.3	0.4846	0.0284	4.6e-65	Kallistatin	P29622	Kallistatin	SERPINA4	ENSG00000100665	serpin peptidase inhibitor, clade A (alpha-1 antiproteinase, antitrypsin), member 4 [Source:HGNC Symbol;Acc:8948]
389	rs12881760	14	101176335	C	G	0.676353	DLK1.6496.60.3	0.5356	0.0251	3.5e-101	DLK1	P80370	Protein delta homolog 1	DLK1	ENSG00000185559	delta-like 1 homolog (Drosophila) [Source:HGNC Symbol;Acc:2907]
390	rs11549914	15	41136885	T	C	0.008278	DNAJC17.14655.1.3	-1.2231	0.1375	5.6e-19	DJC17	Q9NVM6	DnaJ homolog subfamily C member 17	DNAJC17	ENSG00000104129	DnaJ (Hsp40) homolog, subfamily C, member 17 [Source:HGNC Symbol;Acc:25556]
391	rs7162172	15	50364841	C	T	0.391898	FGF7.14031.18.3	-0.1856	0.0258	6.8e-13	FGF7	P21781	Fibroblast growth factor 7	FGF7	ENSG00000140285	fibroblast growth factor 7 [Source:HGNC Symbol;Acc:3685]
392	rs1378892	15	51964865	C	T	0.763554	SCG3.7957.2.3	0.486	0.0277	1e-68	SCG3	Q8WXD2	Secretogranin-3	SCG3	ENSG00000104112	secretogranin III [Source:HGNC Symbol;Acc:13707]
393	rs35223184	15	65693258	T	C	0.011943	IGDCC4.9793.145.3	1.2262	0.1135	3.5e-27	IGDC4	Q8TDY8	Immunoglobulin superfamily DCC subclass member 4	IGDCC4	ENSG00000103742	immunoglobulin superfamily, DCC subclass, member 4 [Source:HGNC Symbol;Acc:13770]
394	rs11854180	15	69559340	T	G	0.769146	GLCE.7808.5.3	0.8286	0.0248	7.6e-245	GLCE	O94923	D-glucuronyl C5-epimerase	GLCE	ENSG00000138604	glucuronic acid epimerase [Source:HGNC Symbol;Acc:17855]
395	rs12903656	15	73326961	C	G	0.10075	NEO1.8900.28.3	0.2861	0.0415	5.5e-12	NEO1	Q92859	Neogenin	NEO1	ENSG00000067141	neogenin 1 [Source:HGNC Symbol;Acc:7754]
396	rs2959011	15	74611781	T	A	0.34226	ISLR2.13124.20.3	0.198	0.0261	3.2e-14	ISLR2	Q6UXK2	Immunoglobulin superfamily containing leucine-rich repeat protein 2	ISLR2	ENSG00000167178	immunoglobulin superfamily containing leucine-rich repeat 2 [Source:HGNC Symbol;Acc:29286]
397	rs34593439	15	79234957	A	G	0.110656	CTSH.8465.52.3	-1.147	0.0346	2.7e-241	Cathepsin H	P09668	Cathepsin H	CTSH	ENSG00000103811	cathepsin H [Source:HGNC Symbol;Acc:2535]
398	rs7173566	15	80211691	C	T	0.342884	MTHFS.14107.1.3	-0.2126	0.0263	6e-16	MTHFS	P49914	5-formyltetrahydrofolate cyclo-ligase	MTHFS	ENSG00000136371	5,10-methenyltetrahydrofolate synthetase (5-formyltetrahydrofolate cyclo-ligase) [Source:HGNC Symbol;Acc:7437]
399	rs11555096	15	80472526	T	C	0.021281	FAH.11424.4.3	-1.8824	0.0803	1.9e-121	FAAA	P16930	Fumarylacetoacetase	FAH	ENSG00000103876	fumarylacetoacetate hydrolase (fumarylacetoacetase) [Source:HGNC Symbol;Acc:3579]
400	rs4778639	15	81600451	G	T	0.09142	IL16.2774.10.3	-0.6805	0.042	4.5e-59	IL-16	Q14005	Interleukin-16	IL16	ENSG00000172349	interleukin 16 [Source:HGNC Symbol;Acc:5980]
401	rs1961839	15	89467454	A	G	0.397423	MFGE8.4455.89.2	-0.2253	0.0252	3.4e-19	MFGM	Q08431	Lactadherin	MFGE8	ENSG00000140545	milk fat globule-EGF factor 8 protein [Source:HGNC Symbol;Acc:7036]
402	rs3752102	15	93616014	A	C	0.473455	RGMA.5483.1.3	-0.2012	0.0245	2.5e-16	RGMA	Q96B86	Repulsive guidance molecule A	RGMA	ENSG00000182175	repulsive guidance molecule family member a [Source:HGNC Symbol;Acc:30308]
403	rs2461286	16	203254	G	A	0.646861	HBZ.6919.3.3	-0.8846	0.0209	0	HBAZ	P02008	Hemoglobin subunit zeta	HBZ	ENSG00000130656	hemoglobin, zeta [Source:HGNC Symbol;Acc:4835]
404	rs144979264	16	1291597	G	C	0.449379	TPSB2.3403.1.2	-1.0605	0.0173	0	TPSB2	P20231	Tryptase beta-2	TPSAB1	ENSG00000172236	tryptase alpha/beta 1 [Source:HGNC Symbol;Acc:12019]
405	rs35327014	16	2076202	G	A	0.231175	NPW.9986.14.3	-0.4266	0.0288	1.6e-49	Neuropeptide W	Q8N729	Neuropeptide W	NPW	ENSG00000183971	neuropeptide W [Source:HGNC Symbol;Acc:30509]
406	rs3810801	16	2892370	A	C	0.332823	PRSS22.4534.10.2	0.3066	0.0256	3.7e-33	BSSP4	Q9GZN4	Brain-specific serine protease 4	PRSS22	ENSG00000005001	protease, serine, 22 [Source:HGNC Symbol;Acc:14368]
407	rs11557236	16	4519439	A	G	0.082096	NMRAL1.13988.67.3	-0.4905	0.0443	1.5e-28	NMRL1	Q9HBL8	NmrA-like family domain-containing protein 1	NMRAL1	ENSG00000153406	NmrA-like family domain containing 1 [Source:HGNC Symbol;Acc:24987]
408	rs12599777	16	5079466	G	A	0.204198	NAGPA.11208.15.3	-0.4178	0.0317	1.4e-39	NAGPA	Q9UK23	N-acetylglucosamine-1-phosphodiester alpha-N-acetylglucosaminidase	NAGPA	ENSG00000103174	N-acetylglucosamine-1-phosphodiester alpha-N-acetylglucosaminidase [Source:HGNC Symbol;Acc:17378]
409	rs10852587	16	49006458	A	T	0.143622	CBLN1.9313.27.3	-1.0805	0.0327	7.1e-240	CBLN1	P23435	Cerebellin-1	CBLN1	ENSG00000102924	cerebellin 1 precursor [Source:HGNC Symbol;Acc:1543]
410	rs41398344	16	57394393	C	T	0.010391	CCL22.3508.78.3	-1.4044	0.1191	4.1e-32	MDC	O00626	C-C motif chemokine 22	CCL22	ENSG00000102962	chemokine (C-C motif) ligand 22 [Source:HGNC Symbol;Acc:10621]
411	rs62037084	16	57413660	T	C	0.00646	CX3CL1.2827.23.2	1.2187	0.1547	3.4e-15	Fractalkine/CX3CL-1	P78423	Fractalkine	CX3CL1	ENSG00000006210	chemokine (C-X3-C motif) ligand 1 [Source:HGNC Symbol;Acc:10647]
412	rs113022368	16	57442335	AT	A	0.078202	CCL17.3519.3.2	0.4494	0.0472	1.6e-21	TARC	Q92583	C-C motif chemokine 17	CCL17	ENSG00000102970	chemokine (C-C motif) ligand 17 [Source:HGNC Symbol;Acc:10615]
413	rs60697456	16	67543522	A	G	0.042078	AGRP.2813.11.2	0.4702	0.0604	7.2e-15	ART	O00253	Agouti-related protein	AGRP	ENSG00000159723	agouti related protein homolog (mouse) [Source:HGNC Symbol;Acc:330]
414	rs77944668	16	69718112	A	G	0.19326	NQO1.9837.60.3	-0.7498	0.0283	1.6e-154	NAD(P)H dehydrogenase	P15559	NAD(P)H dehydrogenase [quinone] 1	NQO1	ENSG00000181019	NAD(P)H dehydrogenase, quinone 1 [Source:HGNC Symbol;Acc:2874]
415	rs217184	16	72105965	C	T	0.195652	HP.3054.3.2	0.8688	0.0277	1.3e-216	Haptoglobin, Mixed Type	P00738	Haptoglobin	HP	ENSG00000257017	haptoglobin [Source:HGNC Symbol;Acc:5141]
416	rs8051363	16	75255217	G	A	0.704343	CTRB1.5671.1.3	0.6471	0.0242	1.6e-157	Chymotrypsin	P17538	Chymotrypsinogen B	CTRB1	ENSG00000168925	chymotrypsinogen B1 [Source:HGNC Symbol;Acc:2521]
417	rs12921670	16	84838761	A	G	0.256992	CRISPLD2.5691.2.3	0.2615	0.0294	5.4e-19	CRLD2	Q9H0B8	Cysteine-rich secretory protein LCCL domain-containing 2	CRISPLD2	ENSG00000103196	cysteine-rich secretory protein LCCL domain containing 2 [Source:HGNC Symbol;Acc:25248]
418	rs11657394	17	1636950	A	C	0.077401	SERPINF2.3024.18.2	-0.3459	0.0479	5.4e-13	a2-Antiplasmin	P08697	Alpha-2-antiplasmin	SERPINF2	ENSG00000167711	serpin peptidase inhibitor, clade F (alpha-2 antiplasmin, pigment epithelium derived factor), member 2 [Source:HGNC Symbol;Acc:9075]
419	rs62088172	17	1666253	T	C	0.344526	SERPINF1.7735.17.3	-0.4284	0.0252	5.1e-65	PEDF	P36955	Pigment epithelium-derived factor	SERPINF1	ENSG00000132386	serpin peptidase inhibitor, clade F (alpha-2 antiplasmin, pigment epithelium derived factor), member 1 [Source:HGNC Symbol;Acc:8824]
420	rs144830084	17	4618101	T	A	0.255651	CXCL16.2436.49.4	-0.2245	0.0281	1.4e-15	CXCL16, soluble	Q9H2A7	C-X-C motif chemokine 16	CXCL16	ENSG00000161921	chemokine (C-X-C motif) ligand 16 [Source:HGNC Symbol;Acc:16642]
421	rs34460487	17	4685228	A	G	0.346378	GLTPD2.7948.129.3	0.2669	0.0259	6.8e-25	GLTD2	A6NH11	Glycolipid transfer protein domain-containing protein 2	GLTPD2	ENSG00000182327	glycolipid transfer protein domain containing 2 [Source:HGNC Symbol;Acc:33756]
422	rs72835078	17	4826592	T	G	0.071969	GP1BA.4990.87.1	0.3281	0.0481	9.1e-12	GP1BA	P07359	Platelet glycoprotein Ib alpha chain	GP1BA	ENSG00000185245	glycoprotein Ib (platelet), alpha polypeptide [Source:HGNC Symbol;Acc:4439]
423	rs12941509	17	7448288	G	C	0.279301	TNFSF12.5939.42.3	0.3933	0.0266	2.2e-49	TWEAK	O43508	Tumor necrosis factor ligand superfamily member 12	TNFSF12	ENSG00000239697	tumor necrosis factor (ligand) superfamily, member 12 [Source:HGNC Symbol;Acc:11927]
424	rs1642762	17	7554772	T	C	0.586879	ATP1B2.7218.87.3	-0.2881	0.0255	1.5e-29	AT1B2	P14415	Sodium/potassium-transporting ATPase subunit beta-2	ATP1B2	ENSG00000129244	ATPase, Na+/K+ transporting, beta 2 polypeptide [Source:HGNC Symbol;Acc:805]
425	rs72809988	17	8986397	A	G	0.110474	NTN1.6649.51.3	-0.5788	0.038	1.6e-52	NET1	O95631	Netrin-1	NTN1	ENSG00000065320	netrin 1 [Source:HGNC Symbol;Acc:8029]
426	rs887241	17	19645938	C	A	0.661635	ALDH3A1.11480.1.3	0.2421	0.0259	7.8e-21	Aldehyde dehydrogenase, class 3	P30838	Aldehyde dehydrogenase, dimeric NADP-preferring	ALDH3A1	ENSG00000108602	aldehyde dehydrogenase 3 family, member A1 [Source:HGNC Symbol;Acc:405]
427	rs113216780	17	25974600	AATTATT	A	0.246116	LGALS9.9197.4.3	-0.2137	0.0289	1.5e-13	LEG9	O00182	Galectin-9	LGALS9	ENSG00000168961	lectin, galactoside-binding, soluble, 9 [Source:HGNC Symbol;Acc:6570]
428	rs704	17	26694861	A	G	0.466647	VTN.13125.45.3	1.0198	0.0172	0	Vitronectin	P04004	Vitronectin	VTN	ENSG00000109072	vitronectin [Source:HGNC Symbol;Acc:12724]
429	rs1133763	17	32647831	C	A	0.158239	CCL8.2785.15.2	-0.2309	0.0341	1.3e-11	MCP-2	P80075	C-C motif chemokine 8	CCL8	ENSG00000108700	chemokine (C-C motif) ligand 8 [Source:HGNC Symbol;Acc:10635]
430	rs11342894	17	32648878	C	CA	0.158133	CCL7.4886.3.1	-0.5894	0.0329	6.6e-72	MCP-3	P80098	C-C motif chemokine 7	CCL7	ENSG00000108688	chemokine (C-C motif) ligand 7 [Source:HGNC Symbol;Acc:10634]
431	rs112689088	17	34307457	C	T	0.097531	CCL16.4913.78.1	-1.5245	0.0336	0	HCC-4	O15467	C-C motif chemokine 16	CCL16	ENSG00000161573	chemokine (C-C motif) ligand 16 [Source:HGNC Symbol;Acc:10614]
432	rs9903158	17	34312337	C	T	0.05615	CCL14.2900.53.3	-1.0813	0.0499	3.5e-104	HCC-1	Q16627	C-C motif chemokine 14	CCL14	ENSG00000213494	chemokine (C-C motif) ligand 14 [Source:HGNC Symbol;Acc:10612]
433	rs72830000	17	34312581	A	G	0.055582	CCL23.2913.1.2	1.0154	0.0506	1.4e-89	MPIF-1	P55773	C-C motif chemokine 23	CCL23	ENSG00000167236	chemokine (C-C motif) ligand 23 [Source:HGNC Symbol;Acc:10622]
434	rs712048	17	34326215	C	A	0.873722	CCL23.3028.36.2	0.7289	0.0353	1.6e-94	Ck-b-8-1	P55773	Ck-beta-8-1	CCL23	ENSG00000167236	chemokine (C-C motif) ligand 23 [Source:HGNC Symbol;Acc:10622]
435	rs854624	17	34327923	T	G	0.930513	CCL15.14109.15.3	-1.6912	0.039	0	MIP-5	Q16663	C-C motif chemokine 15	CCL15	ENSG00000267596	chemokine (C-C motif) ligand 15 [Source:HGNC Symbol;Acc:10613]
436	rs201274146	17	34328646	C	CAGGGCAG	0.930855	CCL15.3509.1.1	-1.6098	0.0408	0	MIP-5	Q16663	C-C motif chemokine 15	CCL15	ENSG00000267596	chemokine (C-C motif) ligand 15 [Source:HGNC Symbol;Acc:10613]
437	rs2015086	17	34391617	G	A	0.131452	CCL3L1.2783.18.2	0.496	0.0364	3.1e-42	LD78-beta	P16619	C-C motif chemokine 3-like 1	CCL3L1	ENSG00000205021	chemokine (C-C motif) ligand 3-like 1 [Source:HGNC Symbol;Acc:10628]
438	rs712042	17	34392880	A	G	0.862346	CCL3.3040.59.1	-0.7144	0.0346	1.3e-94	MIP-1a	P10147	C-C motif chemokine 3	CCL3	ENSG00000006075	chemokine (C-C motif) ligand 3 [Source:HGNC Symbol;Acc:10627]
439	rs5848	17	42430244	T	C	0.28735	GRN.4992.49.1	-0.2763	0.0281	8.1e-23	GRN	P28799	Granulins	GRN	ENSG00000030582	granulin [Source:HGNC Symbol;Acc:4601]
440	rs9890200	17	48624523	C	A	0.375996	SPATA20.11117.2.3	-0.2532	0.0252	8.7e-24	SPT20	Q8TB22	Spermatogenesis-associated protein 20	SPATA20	ENSG00000006282	spermatogenesis associated 20 [Source:HGNC Symbol;Acc:26125]
441	rs11079936	17	48907834	C	T	0.669314	WFIKKN2.3235.50.2	-0.5983	0.0241	6.9e-136	WFKN2	Q8TEU8	WAP, Kazal, immunoglobulin, Kunitz and NTR domain-containing protein 2	WFIKKN2	ENSG00000173714	WAP, follistatin/kazal, immunoglobulin, kunitz and netrin domain containing 2 [Source:HGNC Symbol;Acc:30916]
442	rs7225465	17	48916159	A	G	0.68203	WFIKKN2.13408.23.3	-0.6533	0.0238	9.3e-166	WFKN2	Q8TEU8	WAP, Kazal, immunoglobulin, Kunitz and NTR domain-containing protein 2	WFIKKN2	ENSG00000173714	WAP, follistatin/kazal, immunoglobulin, kunitz and netrin domain containing 2 [Source:HGNC Symbol;Acc:30916]
443	rs117399000	17	50213731	A	G	0.037436	CA10.13666.222.3	-0.5939	0.0662	3e-19	Carbonic Anhydrase X	Q9NS85	Carbonic anhydrase-related protein 10	CA10	ENSG00000154975	carbonic anhydrase X [Source:HGNC Symbol;Acc:1369]
444	rs79084672	17	54856140	G	A	0.011867	NOG.5846.24.3	1.2369	0.1154	8.7e-27	Noggin	Q13253	Noggin	NOG	ENSG00000183691	noggin [Source:HGNC Symbol;Acc:7866]
445	rs11337012	17	56328659	G	GA	0.192679	LPO.4801.13.3	-0.2692	0.0311	4.7e-18	PERL	P22079	Lactoperoxidase	LPO	ENSG00000167419	lactoperoxidase [Source:HGNC Symbol;Acc:6678]
446	rs34097845	17	56358429	T	C	0.067304	MPO.2580.83.2	-0.5736	0.0497	8.5e-31	Myeloperoxidase	P05164	Myeloperoxidase	MPO	ENSG00000005381	myeloperoxidase [Source:HGNC Symbol;Acc:7218]
447	rs146385050	17	60637258	A	C	0.195049	MRC2.3041.55.2	-0.2188	0.0323	1.3e-11	MRC2	Q9UBG0	C-type mannose receptor 2	MRC2	ENSG00000011028	mannose receptor, C type 2 [Source:HGNC Symbol;Acc:16875]
448	rs929477	17	66655816	A	G	0.093705	FAM20A.6433.57.3	-0.3717	0.0417	5.1e-19	FA20A	Q96MK3	Pseudokinase FAM20A	FAM20A	ENSG00000108950	family with sequence similarity 20, member A [Source:HGNC Symbol;Acc:23015]
449	rs150359707	17	72464148	T	TTTTA	0.192606	CD300A.5630.48.3	-0.4601	0.0307	6.3e-51	CM35H	Q9UGN4	CMRF35-like molecule 8	CD300A	ENSG00000167851	CD300a molecule [Source:HGNC Symbol;Acc:19319]
450	rs62087214	17	72467626	G	A	0.038512	CD300C.5066.134.3	-0.6787	0.0637	1.7e-26	CLM6	Q08708	CMRF35-like molecule 6	CD300C	ENSG00000167850	CD300c molecule [Source:HGNC Symbol;Acc:19320]
451	rs78625720	17	73140941	A	G	0.029536	NT5C.12560.9.3	-0.7529	0.0719	1.2e-25	NT5C	Q8TCD5	5'(3')-deoxyribonucleotidase, cytosolic type	NT5C	ENSG00000125458	5', 3'-nucleotidase, cytosolic [Source:HGNC Symbol;Acc:17144]
452	rs9900613	17	74674857	T	C	0.430519	MXRA7.8005.1.3	-0.229	0.0247	1.9e-20	MXRA7	P84157	Matrix-remodeling-associated protein 7	MXRA7	ENSG00000182534	matrix-remodelling associated 7 [Source:HGNC Symbol;Acc:7541]
453	rs11871061	17	77706544	C	T	0.359387	ENPP7.4435.66.2	0.9867	0.02	0	ENPP7	Q6UWV6	Ectonucleotide pyrophosphatase/phosphodiesterase family member 7	ENPP7	ENSG00000182156	ectonucleotide pyrophosphatase/phosphodiesterase 7 [Source:HGNC Symbol;Acc:23764]
454	rs62069681	17	78624702	C	T	0.09319	NPTX1.9256.78.3	0.514	0.0417	7.6e-35	NPTX1	Q15818	Neuronal pentraxin-1	NPTX1	ENSG00000171246	neuronal pentraxin I [Source:HGNC Symbol;Acc:7952]
455	rs61745945	17	79205421	A	G	0.016358	ENTHD2.7947.19.3	-0.8768	0.0986	5.9e-19	AP4AT	Q96N21	AP-4 complex accessory subunit tepsin	ENTHD2	ENSG00000167302	ENTH domain containing 2 [Source:HGNC Symbol;Acc:26458]
456	rs4789763	17	80289284	G	A	0.492828	SECTM1.13093.6.3	0.2805	0.0246	3.8e-30	SECTM1	Q8WVN6	Secreted and transmembrane protein 1	SECTM1	ENSG00000141574	secreted and transmembrane 1 [Source:HGNC Symbol;Acc:10707]
457	rs2846667	18	466810	G	T	0.745476	COLEC12.5457.5.2	0.202	0.0296	9.3e-12	COLEC12	Q5KU26	Collectin-12	COLEC12	ENSG00000158270	collectin sub-family member 12 [Source:HGNC Symbol;Acc:16016]
458	rs9952639	18	24709604	C	G	0.31788	CHST9.11646.4.3	0.3331	0.0263	7.2e-37	Carbohydrate sulfotransferase 9	Q7L1S5	Carbohydrate sulfotransferase 9	CHST9	ENSG00000154080	carbohydrate (N-acetylgalactosamine 4-0) sulfotransferase 9 [Source:HGNC Symbol;Acc:19898]
459	rs1789063	18	28673913	A	T	0.768825	DSC2.13126.52.3	-0.2159	0.0293	1.8e-13	DSC2	Q02487	Desmocollin-2	DSC2	ENSG00000134755	desmocollin 2 [Source:HGNC Symbol;Acc:3036]
460	rs2704050	18	29095888	G	A	0.49311	DSG2.9484.75.3	-0.1687	0.0248	9.3e-12	Desmoglein-2	Q14126	Desmoglein-2	DSG2	ENSG00000046604	desmoglein 2 [Source:HGNC Symbol;Acc:3049]
461	rs201022770	18	29213359	CT	C	0.043426	B4GALT6.10832.24.3	-1.0818	0.0581	1.7e-77	B4GT6	Q9UBX8	Beta-1,4-galactosyltransferase 6	B4GALT6	ENSG00000118276	UDP-Gal:betaGlcNAc beta 1,4- galactosyltransferase, polypeptide 6 [Source:HGNC Symbol;Acc:929]
462	rs75228657	18	44741063	G	A	0.052264	HDHD2.13472.35.3	0.7021	0.0544	4.7e-38	HDHD2	Q9H0R4	Haloacid dehalogenase-like hydrolase domain-containing protein 2	HDHD2	ENSG00000167220	haloacid dehalogenase-like hydrolase domain containing 2 [Source:HGNC Symbol;Acc:25364]
463	rs884205	18	60054857	C	A	0.756399	TNFRSF11A.8256.57.3	-0.2235	0.0292	2e-14	RANK	Q9Y6Q6	Tumor necrosis factor receptor superfamily member 11A	TNFRSF11A	ENSG00000141655	tumor necrosis factor receptor superfamily, member 11a, NFKB activator [Source:HGNC Symbol;Acc:11908]
464	rs16989724	19	531115	T	C	0.935134	GZMM.5704.74.3	0.4303	0.0529	3.9e-16	Granzyme M	P51124	Granzyme M	GZMM	ENSG00000197540	granzyme M (lymphocyte met-ase 1) [Source:HGNC Symbol;Acc:4712]
465	rs10425544	19	836043	C	T	0.712816	PRTN3.13720.95.3	0.5656	0.0271	1.4e-96	Proteinase-3	P24158	Myeloblastin	PRTN3	ENSG00000196415	proteinase 3 [Source:HGNC Symbol;Acc:9495]
466	rs778809	19	5830302	A	G	0.301394	FUT5.4549.78.2	-0.58	0.025	1.3e-118	FUT5	Q11128	Alpha-(1,3)-fucosyltransferase 5	FUT5	ENSG00000130383	fucosyltransferase 5 (alpha (1,3) fucosyltransferase) [Source:HGNC Symbol;Acc:4016]
467	rs708686	19	5840619	T	C	0.274027	FUT3.4548.4.2	-0.853	0.0242	3.1e-273	Fucosyltransferase 3	P21217	Galactoside 3(4)-L-fucosyltransferase	FUT3	ENSG00000171124	fucosyltransferase 3 (galactoside 3(4)-L-fucosyltransferase, Lewis blood group) [Source:HGNC Symbol;Acc:4014]
468	rs34124816	19	7733676	C	A	0.037632	RETN.3046.31.1	-0.6083	0.0645	4.4e-21	resistin	Q9HD89	Resistin	RETN	ENSG00000104918	resistin [Source:HGNC Symbol;Acc:20389]
469	rs12973524	19	7758263	A	G	0.484028	FCER2.3291.30.2	-0.3062	0.0245	5.8e-36	CD23	P06734	Low affinity immunoglobulin epsilon Fc receptor	FCER2	ENSG00000104921	Fc fragment of IgE, low affinity II, receptor for (CD23) [Source:HGNC Symbol;Acc:3612]
470	rs145827860	19	7781677	TTCTGGGGGC	T	0.212804	CD209.3029.52.2	-0.4154	0.03	1e-43	DC-SIGN	Q9NNX6	CD209 antigen	CD209	ENSG00000090659	CD209 molecule [Source:HGNC Symbol;Acc:1641]
471	rs62124688	19	8120498	G	A	0.166822	CCL25.14068.29.3	0.4716	0.0323	3.7e-48	TECK	O15444	C-C motif chemokine 25	CCL25	ENSG00000131142	chemokine (C-C motif) ligand 25 [Source:HGNC Symbol;Acc:10624]
472	rs74959615	19	8121096	A	G	0.078294	CCL25.2705.5.2	-0.9718	0.0428	5.2e-114	TECK	O15444	C-C motif chemokine 25	CCL25	ENSG00000131142	chemokine (C-C motif) ligand 25 [Source:HGNC Symbol;Acc:10624]
473	rs5498	19	10395683	G	A	0.430506	ICAM1.4342.10.3	-1.1988	0.0136	0	sICAM-1	P05362	Intercellular adhesion molecule 1	ICAM1	ENSG00000090339	intercellular adhesion molecule 1 [Source:HGNC Symbol;Acc:5344]
474	rs281439	19	10400110	C	G	0.7804	ICAM5.5124.62.3	0.7187	0.0274	3.8e-152	sICAM-5	Q9UMF0	Intercellular adhesion molecule 5	ICAM5	ENSG00000105376	intercellular adhesion molecule 5, telencephalin [Source:HGNC Symbol;Acc:5348]
475	rs79061565	19	11698659	G	C	0.122794	ACP5.3232.28.2	-0.4845	0.0364	1.6e-40	TrATPase	P13686	Tartrate-resistant acid phosphatase type 5	ACP5	ENSG00000102575	acid phosphatase 5, tartrate resistant [Source:HGNC Symbol;Acc:124]
476	rs35026308	19	14153293	C	T	0.176436	IL27RA.5132.71.3	-0.9457	0.0286	3.9e-239	TCCR	Q6UWB1	Interleukin-27 receptor subunit alpha	IL27RA	ENSG00000104998	interleukin 27 receptor, alpha [Source:HGNC Symbol;Acc:17290]
477	rs45543339	19	18503194	T	C	0.258636	GDF15.4374.45.2	0.5755	0.0272	1.4e-99	MIC-1	Q99988	Growth/differentiation factor 15	GDF15	ENSG00000130513	growth differentiation factor 15 [Source:HGNC Symbol;Acc:30142]
478	rs4499344	19	33073431	A	G	0.291128	PDCD5.12517.52.3	0.354	0.0269	1.2e-39	TFAR19	O14737	Programmed cell death protein 5	PDCD5	ENSG00000105185	programmed cell death 5 [Source:HGNC Symbol;Acc:8764]
479	rs12459634	19	36230174	C	T	0.144789	IGFLR1.7244.16.3	-0.7007	0.033	5.8e-100	TM149	Q9H665	IGF-like family receptor 1	IGFLR1	ENSG00000126246	IGF-like family receptor 1 [Source:HGNC Symbol;Acc:23620]
480	rs71354995	19	38791841	G	A	0.242563	SPINT2.2843.13.2	-0.9908	0.0227	0	SPINT2	O43291	Kunitz-type protease inhibitor 2	SPINT2	ENSG00000167642	serine peptidase inhibitor, Kunitz type, 2 [Source:HGNC Symbol;Acc:11247]
481	rs2604877	19	41275048	C	T	0.068031	MIA.2687.2.1	1.4417	0.0424	2.5e-253	MIA	Q16674	Melanoma-derived growth regulatory protein	MIA	ENSG00000261857	melanoma inhibitory activity [Source:HGNC Symbol;Acc:7076]
482	rs557663478	19	41933790	T	TGAG	0.614571	B3GNT8.9297.12.3	0.5452	0.0234	1.1e-119	B3GN8	Q7Z7M8	UDP-GlcNAc:betaGal beta-1,3-N-acetylglucosaminyltransferase 8	B3GNT8	ENSG00000177191	UDP-GlcNAc:betaGal beta-1,3-N-acetylglucosaminyltransferase 8 [Source:HGNC Symbol;Acc:24139]
483	rs2355433	19	43679088	G	A	0.547653	PSG3.6444.15.3	-0.6523	0.0239	1.6e-163	PSG3	Q16557	Pregnancy-specific beta-1-glycoprotein 3	PSG3	ENSG00000221826	pregnancy specific beta-1-glycoprotein 3 [Source:HGNC Symbol;Acc:9520]
484	rs1138888	19	43696022	A	T	0.624394	PSG4.5649.83.3	-0.666	0.0245	5.4e-163	PSG4	Q00888	Pregnancy-specific beta-1-glycoprotein 4	PSG4	ENSG00000243137	pregnancy specific beta-1-glycoprotein 4 [Source:HGNC Symbol;Acc:9521]
485	rs35143187	19	43711272	C	CT	0.673302	PSG9.9335.28.3	0.2403	0.03	1.1e-15	PSG9	Q00887	Pregnancy-specific beta-1-glycoprotein 9	PSG9	ENSG00000183668	pregnancy specific beta-1-glycoprotein 9 [Source:HGNC Symbol;Acc:9526]
486	rs73554000	19	43825494	C	G	0.023826	CD177.13116.25.3	1.8032	0.0787	4.4e-116	CD177	Q8N6Q3	CD177 antigen	CD177	ENSG00000204936	CD177 molecule [Source:HGNC Symbol;Acc:30072]
487	rs144579705	19	45308208	A	G	0.009906	BCAM.2816.50.2	0.9967	0.1315	3.5e-14	BCAM	P50895	Basal Cell Adhesion Molecule	BCAM	ENSG00000187244	basal cell adhesion molecule (Lutheran blood group) [Source:HGNC Symbol;Acc:6722]
488	rs1065853	19	45413233	T	G	0.077779	APOE.2937.10.2	-0.7217	0.0448	1.9e-58	Apo E3	P02649	Apolipoprotein E (isoform E3)	APOE	ENSG00000130203	apolipoprotein E [Source:HGNC Symbol;Acc:613]
489	rs814573	19	45424351	T	A	0.197698	APOE.5312.49.3	0.2472	0.0316	5.4e-15	Apo E2	P02649	Apolipoprotein E (isoform E2)	APOE	ENSG00000130203	apolipoprotein E [Source:HGNC Symbol;Acc:613]
490	rs11559024	19	45821183	C	T	0.021509	CKM.2670.67.4	-0.6788	0.0844	9.1e-16	CK-MM	P06732	Creatine kinase M-type	CKM	ENSG00000104879	creatine kinase, muscle [Source:HGNC Symbol;Acc:1994]
491	rs17850756	19	46206262	A	G	0.327901	QPCTL.8866.53.3	-0.2881	0.026	1.6e-28	QPCTL	Q9NXS2	Glutaminyl-peptide cyclotransferase-like protein	QPCTL	ENSG00000011478	glutaminyl-peptide cyclotransferase-like [Source:HGNC Symbol;Acc:25952]
492	rs8102493	19	46530389	C	T	0.333381	PGLYRP1.3329.14.2	-0.2168	0.0259	5.1e-17	PGRP-S	O75594	Peptidoglycan recognition protein 1	PGLYRP1	ENSG00000008438	peptidoglycan recognition protein 1 [Source:HGNC Symbol;Acc:8904]
493	rs75287599	19	49517140	T	C	0.077817	LHB.8376.25.4	-0.4342	0.0458	2.4e-21	LSHB	P01229	Lutropin subunit beta	LHB	ENSG00000104826	luteinizing hormone beta polypeptide [Source:HGNC Symbol;Acc:6584]
494	rs540781594	19	51222294	T	C	0.025946	CLEC11A.2966.65.2	1.1591	0.0788	6e-49	SCGF-beta	Q9Y240	Stem Cell Growth Factor-beta	CLEC11A	ENSG00000105472	C-type lectin domain family 11, member A [Source:HGNC Symbol;Acc:10576]
495	rs2739419	19	51484562	G	A	0.908316	KLK7.3378.49.2	0.7031	0.0408	1.1e-66	Kallikrein 7	P49862	Kallikrein-7	KLK7	ENSG00000169035	kallikrein-related peptidase 7 [Source:HGNC Symbol;Acc:6368]
496	rs74705037	19	51504808	A	G	0.044509	KLK8.13708.56.3	0.9287	0.0579	6.3e-58	kallikrein 8	O60259	Kallikrein-8	KLK8	ENSG00000129455	kallikrein-related peptidase 8 [Source:HGNC Symbol;Acc:6369]
497	rs1048328	19	51527364	A	G	0.08261	KLK11.2831.29.1	-1.1979	0.0412	5.8e-186	Kallikrein 11	Q9UBX7	Kallikrein-11	KLK11	ENSG00000167757	kallikrein-related peptidase 11 [Source:HGNC Symbol;Acc:6359]
498	rs3745540	19	51535130	G	A	0.593714	KLK12.3199.54.2	-0.3011	0.0246	2.5e-34	kallikrein 12	Q9UKR0	Kallikrein-12	KLK12	ENSG00000186474	kallikrein-related peptidase 12 [Source:HGNC Symbol;Acc:6360]
499	rs2569491	19	51584916	A	G	0.299743	KLK14.8620.56.3	0.5749	0.0248	3.6e-119	kallikrein 14	Q9P0G3	Kallikrein-14	KLK14	ENSG00000129437	kallikrein-related peptidase 14 [Source:HGNC Symbol;Acc:6362]
500	rs2075803	19	51628529	G	A	0.55088	SIGLEC9.3007.7.2	-1.2255	0.0123	0	Siglec-9	Q9Y336	Sialic acid-binding Ig-like lectin 9	SIGLEC9	ENSG00000129450	sialic acid binding Ig-like lectin 9 [Source:HGNC Symbol;Acc:10878]
501	rs140185670	19	51646140	C	G	0.07999	SIGLEC7.2742.68.2	-0.6089	0.0482	1.7e-36	Siglec-7	Q9Y286	Sialic acid-binding Ig-like lectin 7	SIGLEC7	ENSG00000168995	sialic acid binding Ig-like lectin 7 [Source:HGNC Symbol;Acc:10876]
502	rs12459419	19	51728477	T	C	0.329168	CD33.3166.92.1	-0.9436	0.0209	0	Siglec-3	P20138	Myeloid cell surface antigen CD33	CD33	ENSG00000105383	CD33 molecule [Source:HGNC Symbol;Acc:1659]
503	rs3826667	19	52004074	T	C	0.835439	SIGLEC12.10037.98.3	-1.127	0.0275	0	SIG12	Q96PQ1	Sialic acid-binding Ig-like lectin 12	SIGLEC12	ENSG00000254521	sialic acid binding Ig-like lectin 12 (gene/pseudogene) [Source:HGNC Symbol;Acc:15482]
504	rs147859411	19	52130148	TTTTTG	T	0.120742	SIGLEC14.5125.6.3	-0.3318	0.0374	7.1e-19	SIG14	Q08ET2	Sialic acid-binding Ig-like lectin 14	SIGLEC14	ENSG00000254415	sialic acid binding Ig-like lectin 14 [Source:HGNC Symbol;Acc:32926]
505	rs1106476	19	52130637	A	T	0.116912	SIGLEC14.8248.222.3	-1.1918	0.0317	0	SIG14	Q08ET2	Sialic acid-binding Ig-like lectin 14	SIGLEC14	ENSG00000254415	sialic acid binding Ig-like lectin 14 [Source:HGNC Symbol;Acc:32926]
506	rs35361042	19	54748737	G	C	0.091124	LILRA6.7059.14.3	1.3399	0.0376	2.1e-278	LIRA6	Q6PI73	Leukocyte immunoglobulin-like receptor subfamily A member 6	LILRA6	ENSG00000244482	leukocyte immunoglobulin-like receptor, subfamily A (with TM domain), member 6 [Source:HGNC Symbol;Acc:15495]
507	rs12975366	19	54759361	C	T	0.405252	LILRB5.7015.8.3	-1.1607	0.0152	0	LIRB5	O75023	Leukocyte immunoglobulin-like receptor subfamily B member 5	LILRB5	ENSG00000105609	leukocyte immunoglobulin-like receptor, subfamily B (with TM and ITIM domains), member 5 [Source:HGNC Symbol;Acc:6609]
508	rs386056	19	54782919	T	C	0.201121	LILRB2.5091.28.3	-1.1495	0.0233	0	ILT-4	Q8N423	Leukocyte immunoglobulin-like receptor subfamily B member 2	LILRB2	ENSG00000131042	leukocyte immunoglobulin-like receptor, subfamily B (with TM and ITIM domains), member 2 [Source:HGNC Symbol;Acc:6606]
509	rs373032	19	54783375	A	T	0.792018	LILRB2.5633.65.3	-0.7172	0.0279	7.6e-146	ILT-4	Q8N423	Leukocyte immunoglobulin-like receptor subfamily B member 2	LILRB2	ENSG00000131042	leukocyte immunoglobulin-like receptor, subfamily B (with TM and ITIM domains), member 2 [Source:HGNC Symbol;Acc:6606]
510	rs759819	19	54815577	C	T	0.330491	LILRA5.7787.25.3	-0.5429	0.0242	2.5e-111	LIRA5	A6NI73	Leukocyte immunoglobulin-like receptor subfamily A member 5	LILRA5	ENSG00000187116	leukocyte immunoglobulin-like receptor, subfamily A (with TM domain), member 5 [Source:HGNC Symbol;Acc:16309]
511	rs2241384	19	54849942	A	G	0.170417	LILRA4.8299.66.3	-0.3088	0.0327	3.4e-21	LIRA4	P59901	Leukocyte immunoglobulin-like receptor subfamily A member 4	LILRA4	ENSG00000239961	leukocyte immunoglobulin-like receptor, subfamily A (with TM domain), member 4 [Source:HGNC Symbol;Acc:15503]
512	rs2114511	19	55145093	C	G	0.051234	LILRB1.5090.49.2	-1.8056	0.046	0	ILT-2	Q8NHL6	Leukocyte immunoglobulin-like receptor subfamily B member 1	LILRB1	ENSG00000104972	leukocyte immunoglobulin-like receptor, subfamily B (with TM and ITIM domains), member 1 [Source:HGNC Symbol;Acc:6605]
513	rs376891043	19	55249060	G	C	0.364172	KIR2DS2.10428.1.3	0.6308	0.0245	4e-146	KI2S2	P43631	Killer cell immunoglobulin-like receptor 2DS2	KIR2DL3	ENSG00000243772	killer cell immunoglobulin-like receptor, two domains, long cytoplasmic tail, 3 [Source:HGNC Symbol;Acc:6331]
514	rs12980151	19	55374472	A	C	0.26289	KIR2DL5A.8000.17.3	0.9152	0.0228	0	KI2LA	Q8N109	Killer cell immunoglobulin-like receptor 2DL5A	KIR3DL2	ENSG00000240403	killer cell immunoglobulin-like receptor, three domains, long cytoplasmic tail, 2 [Source:HGNC Symbol;Acc:6339]
515	rs2278428	19	55418054	C	A	0.080909	NCR1.8360.169.3	-0.3557	0.0444	1.1e-15	NKp46	O76036	Natural cytotoxicity triggering receptor 1	NCR1	ENSG00000189430	natural cytotoxicity triggering receptor 1 [Source:HGNC Symbol;Acc:6731]
516	rs4806666	19	55888095	T	C	0.438473	TMEM190.10442.1.3	-0.997	0.0177	0	TM190	Q8WZ59	Transmembrane protein 190	TMEM190	ENSG00000160472	transmembrane protein 190 [Source:HGNC Symbol;Acc:29632]
517	rs111265125	19	56688781	C	G	0.021819	GALP.9398.30.3	0.6468	0.0907	1e-12	GALP	Q9UBC7	Galanin-like peptide	GALP	ENSG00000197487	galanin-like peptide [Source:HGNC Symbol;Acc:24840]
518	rs3848788	20	1543066	A	G	0.304983	SIRPB1.6247.9.3	0.7453	0.0239	1.2e-213	SIRB1	O00241	Signal-regulatory protein beta-1	SIRPB1	ENSG00000101307	signal-regulatory protein beta 1 [Source:HGNC Symbol;Acc:15928]
519	rs6043409	20	1616206	G	A	0.652477	SIRPG.9241.40.3	0.2628	0.0261	8.1e-24	SIRPG	Q9P1W8	Signal-regulatory protein gamma	SIRPG	ENSG00000089012	signal-regulatory protein gamma [Source:HGNC Symbol;Acc:15757]
520	rs6136377	20	1896288	G	A	0.368754	SIRPA.5430.66.3	-1.2106	0.0153	0	SHPS1	P78324	Tyrosine-protein phosphatase non-receptor type substrate 1	SIRPA	ENSG00000198053	signal-regulatory protein alpha [Source:HGNC Symbol;Acc:9662]
521	rs67159741	20	2780762	G	GCGCGCGCGTGCACTGTGTGTGCGCGCA	0.100249	CPXM1.6255.74.3	-0.6434	0.0402	1e-57	CPXM1	Q96SM3	Probable carboxypeptidase X1	CPXM1	ENSG00000088882	carboxypeptidase X (M14 family), member 1 [Source:HGNC Symbol;Acc:15771]
522	rs3787480	20	3016895	A	G	0.148627	GNRH2.10708.3.3	-0.2403	0.0342	2.3e-12	GON2	O43555	Progonadoliberin-2	GNRH2	ENSG00000125787	gonadotropin-releasing hormone 2 [Source:HGNC Symbol;Acc:4420]
523	rs11908097	20	14689146	C	T	0.25127	FLRT3.13123.3.3	0.4444	0.0278	2.5e-57	FLRT3	Q9NZU0	Leucine-rich repeat transmembrane protein FLRT3	FLRT3	ENSG00000125848	fibronectin leucine rich transmembrane protein 3 [Source:HGNC Symbol;Acc:3762]
524	rs59765118	20	24911330	T	TC	0.234365	CST7.3302.58.1	-0.7606	0.0259	8.1e-190	CYTF	O76096	Cystatin-F	CST7	ENSG00000077984	cystatin F (leukocystatin) [Source:HGNC Symbol;Acc:2479]
525	rs8125909	20	24975835	C	A	0.132064	APMAP.10605.22.3	0.2967	0.0363	2.8e-16	APMAP	Q9HDC9	Adipocyte plasma membrane-associated protein	APMAP	ENSG00000101474	adipocyte plasma membrane associated protein [Source:HGNC Symbol;Acc:13238]
526	rs76143353	20	30815755	T	C	0.059564	POFUT1.5634.39.3	-0.8	0.0499	9.3e-58	OFUT1	Q9H488	GDP-fucose protein O-fucosyltransferase 1	POFUT1	ENSG00000101346	protein O-fucosyltransferase 1 [Source:HGNC Symbol;Acc:14988]
527	rs2424961	20	31694060	T	C	0.578579	BPIFB1.11246.3.3	-0.4366	0.0245	3.9e-71	LPLC1	Q8TDL5	BPI fold-containing family B member 1	BPIFB1	ENSG00000125999	BPI fold containing family B, member 1 [Source:HGNC Symbol;Acc:16108]
528	rs565102642	20	32819223	A	AGC	0.908202	ASIP.5676.54.3	-0.9895	0.0398	1.3e-136	ASIP	P42127	Agouti-signaling protein	ASIP	ENSG00000101440	agouti signaling protein [Source:HGNC Symbol;Acc:745]
529	rs12481228	20	34218673	C	G	0.097658	CPNE1.5346.24.3	-0.977	0.0379	1.8e-146	CPNE1	Q99829	Copine-1	CPNE1	ENSG00000214078	copine I [Source:HGNC Symbol;Acc:2314]
530	rs1780617	20	36974157	G	A	0.12241	BPI.4126.22.1	-0.6444	0.0371	1.1e-67	BPI	P17213	Bactericidal permeability-increasing protein	BPI	ENSG00000101425	bactericidal/permeability-increasing protein [Source:HGNC Symbol;Acc:1095]
531	rs61739314	20	39990377	C	G	0.033292	EMILIN3.8773.172.3	-0.6855	0.0691	3.6e-23	EMIL3	Q9NT22	EMILIN-3	EMILIN3	ENSG00000183798	elastin microfibril interfacer 3 [Source:HGNC Symbol;Acc:16123]
532	rs16989763	20	43779963	C	T	0.195049	PI3.4982.54.1	0.3756	0.0302	1.6e-35	Elafin	P19957	Elafin	PI3	ENSG00000124102	peptidase inhibitor 3, skin-derived [Source:HGNC Symbol;Acc:8947]
533	rs11697677	20	43925554	G	A	0.253541	MATN4.7083.74.3	-0.2298	0.028	2.5e-16	MATN4	O95460	Matrilin-4	MATN4	ENSG00000124159	matrilin 4 [Source:HGNC Symbol;Acc:6910]
534	rs6017591	20	44141041	C	T	0.541306	SPINT3.7926.13.3	0.5431	0.0227	6e-127	SPIT3	P49223	Kunitz-type protease inhibitor 3	SPINT3	ENSG00000101446	serine peptidase inhibitor, Kunitz type, 3 [Source:HGNC Symbol;Acc:11248]
535	rs2250889	20	44642406	C	G	0.953378	MMP9.2579.17.5	-0.6221	0.0585	2.1e-26	MMP-9	P14780	Matrix metalloproteinase-9	MMP9	ENSG00000100985	matrix metallopeptidase 9 (gelatinase B, 92kDa gelatinase, 92kDa type IV collagenase) [Source:HGNC Symbol;Acc:7176]
536	rs74447607	20	54447947	T	C	0.191752	CBLN4.5688.65.3	-0.2177	0.0312	3e-12	CBLN4	Q9NTU7	Cerebellin-4	CBLN4	ENSG00000054803	cerebellin 4 precursor [Source:HGNC Symbol;Acc:16231]
537	rs199825459	20	57572709	G	A	0.009982	CTSZ.4971.1.1	-2.2033	0.1192	2.6e-76	CATZ	Q9UBR2	Cathepsin Z	CTSZ	ENSG00000101160	cathepsin Z [Source:HGNC Symbol;Acc:2547]
538	rs62217798	20	62347189	T	G	0.784171	TNFRSF6B.5070.76.3	-0.224	0.0316	1.4e-12	DcR3	O95407	Tumor necrosis factor receptor superfamily member 6B	TNFRSF6B	ENSG00000243509	tumor necrosis factor receptor superfamily, member 6b, decoy [Source:HGNC Symbol;Acc:11921]
539	rs34963977	21	22839703	T	TTA	0.350404	NCAM2.6507.16.3	0.3387	0.027	5e-36	NCAM2	O15394	Neural cell adhesion molecule 2	NCAM2	ENSG00000154654	neural cell adhesion molecule 2 [Source:HGNC Symbol;Acc:7657]
540	rs2830586	21	28305477	G	T	0.16451	ADAMTS5.3168.8.2	-0.582	0.0323	2.2e-72	ADAMTS-5	Q9UNA0	A disintegrin and metalloproteinase with thrombospondin motifs 5	ADAMTS5	ENSG00000154736	ADAM metallopeptidase with thrombospondin type 1 motif, 5 [Source:HGNC Symbol;Acc:221]
541	rs6517101	21	33868483	G	T	0.331469	EVA1C.8877.22.3	0.1792	0.026	5.9e-12	F176C	P58658	Protein eva-1 homolog C	EVA1C	ENSG00000166979	eva-1 homolog C (C. elegans) [Source:HGNC Symbol;Acc:13239]
542	rs2257167	21	34715699	C	G	0.13427	IFNAR1.9183.7.3	-0.2897	0.0363	1.4e-15	IFN-a/b R1	P17181	Interferon alpha/beta receptor 1	IFNAR1	ENSG00000142166	interferon (alpha, beta and omega) receptor 1 [Source:HGNC Symbol;Acc:5432]
543	rs16993864	21	37446599	A	C	0.021978	CBR1.12381.26.3	-1.2151	0.0827	6.6e-49	CBR1	P16152	Carbonyl reductase [NADPH] 1	CBR1	ENSG00000159228	carbonyl reductase 1 [Source:HGNC Symbol;Acc:1548]
544	rs1028997	21	37532222	A	G	0.375555	CBR3.14091.42.3	-0.764	0.0222	2.5e-259	Carbonyl reductase 3	O75828	Carbonyl reductase [NADPH] 3	CBR3	ENSG00000159231	carbonyl reductase 3 [Source:HGNC Symbol;Acc:1549]
545	rs57529409	21	42718262	T	C	0.048508	FAM3B.5618.50.3	-0.8684	0.0569	1.7e-52	FAM3B	P58499	Protein FAM3B	FAM3B	ENSG00000183844	family with sequence similarity 3, member B [Source:HGNC Symbol;Acc:1253]
546	rs73226194	21	42721869	T	C	0.039928	FAM3B.9177.6.3	-1.1495	0.0614	3.9e-78	FAM3B	P58499	Protein FAM3B	FAM3B	ENSG00000183844	family with sequence similarity 3, member B [Source:HGNC Symbol;Acc:1253]
547	rs3761376	21	43787038	A	G	0.241766	TFF1.9185.15.3	-0.2204	0.0291	3.9e-14	TFF1	P04155	Trefoil factor 1	TFF1	ENSG00000160182	trefoil factor 1 [Source:HGNC Symbol;Acc:11755]
548	rs11558819	21	45656774	T	C	0.268737	ICOSLG.9303.9.3	-0.5762	0.0261	3.5e-108	B7-H2	O75144	ICOS ligand	ICOSLG	ENSG00000160223	inducible T-cell co-stimulator ligand [Source:HGNC Symbol;Acc:17087]
549	rs144147445	21	46930092	A	G	0.017343	COL18A1.2201.17.6	-1.3171	0.0947	5.5e-44	Endostatin	P39060	Endostatin	COL18A1	ENSG00000182871	collagen, type XVIII, alpha 1 [Source:HGNC Symbol;Acc:2195]
550	rs434206	21	47366802	T	G	0.59389	COL6A1.11150.3.3	-0.2117	0.0253	5.2e-17	Collagen a1(VI)	P12109	Collagen alpha-1(VI) chain	COL6A1	ENSG00000142156	collagen, type VI, alpha 1 [Source:HGNC Symbol;Acc:2211]
551	rs397780227	22	17586715	A	ATCAC	0.495994	IL17RA.2992.59.2	0.9179	0.0195	0	IL-17 sR	Q96F46	Interleukin-17 receptor A	IL17RA	ENSG00000177663	interleukin 17 receptor A [Source:HGNC Symbol;Acc:5985]
552	rs2231495	22	17669306	C	T	0.332516	CECR1.6077.63.3	-0.8794	0.0214	0	CECR1	Q9NZK5	Adenosine deaminase CECR1	CECR1	ENSG00000093072	cat eye syndrome chromosome region, candidate 1 [Source:HGNC Symbol;Acc:1839]
553	rs75766	22	20174853	A	C	0.748115	RTN4R.5105.2.3	-0.3498	0.0283	4.8e-35	Nogo Receptor	Q9BZR6	Reticulon-4 receptor	RTN4R	ENSG00000040608	reticulon 4 receptor [Source:HGNC Symbol;Acc:18601]
554	rs738086	22	20775556	T	G	0.811314	SCARF2.8956.96.3	0.2997	0.0318	4.8e-21	SREC-II	Q96GP6	Scavenger receptor class F member 2	SCARF2	ENSG00000244486	scavenger receptor class F, member 2 [Source:HGNC Symbol;Acc:19869]
555	rs139571703	22	23915620	T	C	0.037383	IGLL1.6485.59.3	-0.7264	0.0693	9.8e-26	IGLL1	P15814	Immunoglobulin lambda-like polypeptide 1	IGLL1	ENSG00000128322	immunoglobulin lambda-like polypeptide 1 [Source:HGNC Symbol;Acc:5870]
556	rs2283824	22	26924456	A	G	0.416943	TPST2.8024.64.3	0.2429	0.0246	6e-23	TPST2	O60704	Protein-tyrosine sulfotransferase 2	TPST2	ENSG00000128294	tyrosylprotein sulfotransferase 2 [Source:HGNC Symbol;Acc:12021]
557	rs77320622	22	29476769	G	A	0.007687	KREMEN1.6512.68.3	-0.9951	0.1424	2.8e-12	KREM1	Q96MU8	Kremen protein 1	KREMEN1	ENSG00000183762	kringle containing transmembrane protein 1 [Source:HGNC Symbol;Acc:17550]
558	rs4820885	22	31012756	C	T	0.549103	TCN2.5584.21.3	-0.7247	0.0212	3.9e-256	Holo-TC II	P20062	Holo-Transcobalamin-2	TCN2	ENSG00000185339	transcobalamin II [Source:HGNC Symbol;Acc:11653]
559	rs71314970	22	36638705	T	C	0.105762	APOL1.11510.31.3	-0.3659	0.0409	3.5e-19	Apo L1	O14791	Apolipoprotein L1	APOL1	ENSG00000100342	apolipoprotein L, 1 [Source:HGNC Symbol;Acc:618]
560	rs1534881	22	37329448	A	G	0.445804	CSF2RB.10512.13.3	-0.3158	0.0244	2.6e-38	IL3RB	P32927	Cytokine receptor common subunit beta	CSF2RB	ENSG00000100368	colony stimulating factor 2 receptor, beta, low-affinity (granulocyte-macrophage) [Source:HGNC Symbol;Acc:2436]
561	rs5756729	22	37961353	T	C	0.592511	LGALS2.3033.57.1	-0.275	0.0259	2.2e-26	Galectin-2	P05162	Galectin-2	LGALS2	ENSG00000100079	lectin, galactoside-binding, soluble, 2 [Source:HGNC Symbol;Acc:6562]
562	rs28573806	22	50727792	C	T	0.399591	PLXNB2.9216.100.3	0.5315	0.0232	3.5e-116	PLXB2	O15031	Plexin-B2	PLXNB2	ENSG00000196576	plexin B2 [Source:HGNC Symbol;Acc:9104]

## Sheet: Table S3
Table S3. Databases and corresponding methods for identifying human genes previously implicated in metabolic-related phenotypes.
All gene sets were downloaded or accessed on 28/09/2016.
Database	Method	Total number of metabolic-related human genes
Gene Ontology (GO)	Using HumanMine, we first identified all GO terms containing the keyword “metabolic” (506 unique terms), and then we extracted all human genes associated with at least one of these terms.	2099
Kyoto Encyclopedia of Genes and Genomes (KEGG)	We extracted all human genes within the metabolic reference pathway (map01100) using the KEGGREST R package.	1245
Orphanet	We extracted all human genes associated with the “rare inborn errors of metabolism” (ORPHA:68367) class from Orphanet.	738
Reactome	We extracted all human genes belonging to the R-HSA-1430728 metabolism pathway from Reactome.	2014
Mouse Genome Informatics (MGI)	We downloaded all mouse genes associated with the Mammalian Phenotype (MP) term “abnormal metabolism” (MP:0005266) (683 unique mouse genes) using MouseMine. We then used the biomaRt R package to identify and extract corresponding human orthologues (where available).	592

## Sheet: Table S4
Table S4. Bottom-up ProGeM output for 227 literature-derived mQTLs.
Unless otherwise indicated: 1=TRUE, 0=FALSE, LD; Linkage disequilibrium
mQTL	Sentinel rsID	Ensembl gene ID	HGNC symbol	Gene biotype	Nearest genes			LD overlapping gene	Cis-eQTL target		Variant IMPACT (0=MODIFIER or LOW; 1=MODERATE; 2=HIGH)
					First	Second	Third		Sentinel	Proxy	Sentinel	Proxy
1	rs1801133	ENSG00000177000	MTHFR	Protein coding	1	0	0	1	1	0	1	0
1	rs1801133	ENSG00000215910	C1orf167	Protein coding	0	1	0	0	0	0	0	0
1	rs1801133	ENSG00000011021	CLCN6	Protein coding	0	0	1	0	0	0	0	0
1	rs1801133	ENSG00000116688	MFN2	Protein coding	0	0	0	0	1	0	0	0
2	rs532545	ENSG00000158825	CDA	Protein coding	1	0	0	1	1	1	0	1
2	rs532545	ENSG00000183114	FAM43B	Protein coding	0	1	0	0	0	0	0	0
2	rs532545	ENSG00000158828	PINK1	Protein coding	0	0	1	0	1	1	0	0
3	rs1697421	ENSG00000142794	NBPF3	Protein coding	1	0	0	0	1	0	0	0
3	rs1697421	ENSG00000162551	ALPL	Protein coding	0	1	0	0	1	0	0	0
3	rs1697421	ENSG00000076864	RAP1GAP	Protein coding	0	0	1	0	0	0	0	0
4	rs10903129	ENSG00000188672	RHCE	Protein coding	0	1	0	1	1	1	0	1
4	rs10903129	ENSG00000204178	TMEM57	Protein coding	1	0	0	1	1	1	0	0
4	rs10903129	ENSG00000183726	TMEM50A	Protein coding	0	0	1	1	1	1	0	0
4	rs10903129	ENSG00000117616	C1orf63	Protein coding	0	0	0	1	1	1	0	0
4	rs10903129	ENSG00000187010	RHD	Protein coding	0	0	0	1	1	1	0	0
4	rs10903129	ENSG00000117640	MTFR1L	Protein coding	0	0	0	0	0	1	0	0
5	rs7529794	ENSG00000168389	MFSD2A	Protein coding	1	0	0	1	1	1	0	0
5	rs7529794	ENSG00000116990	MYCL	Protein coding	0	1	0	0	1	1	0	0
5	rs7529794	ENSG00000043514	TRIT1	Protein coding	0	0	1	0	0	1	0	0
5	rs7529794	ENSG00000084072	PPIE	Protein coding	0	0	0	0	0	1	0	0
6	rs4660306	ENSG00000117450	PRDX1	Protein coding	1	0	0	1	1	1	0	0
6	rs4660306	ENSG00000132763	MMACHC	Protein coding	0	1	0	1	1	1	0	0
6	rs4660306	ENSG00000236624	CCDC163P	Protein coding	0	0	1	1	1	1	0	0
6	rs4660306	ENSG00000070759	TESK2	Protein coding	0	0	0	1	1	1	0	0
6	rs4660306	ENSG00000117448	AKR1A1	Protein coding	0	0	0	1	0	0	0	0
6	rs4660306	ENSG00000086015	MAST2	Protein coding	0	0	0	0	1	1	0	0
6	rs4660306	ENSG00000159596	TMEM69	Protein coding	0	0	0	0	1	1	0	0
6	rs4660306	ENSG00000126088	UROD	Protein coding	0	0	0	0	1	1	0	0
7	rs7542172	ENSG00000197587	DMBX1	Protein coding	1	0	0	0	0	0	0	0
7	rs7542172	ENSG00000162456	KNCN	Protein coding	0	1	0	0	0	0	0	0
7	rs7542172	ENSG00000079277	MKNK1	Protein coding	0	0	1	0	1	0	0	0
7	rs7542172	ENSG00000159658	EFCAB14	Protein coding	0	0	0	0	1	0	0	0
7	rs7542172	ENSG00000142961	MOB3C	Protein coding	0	0	0	0	1	0	0	0
8	rs6678639	ENSG00000142973	CYP4B1	Protein coding	1	0	0	1	0	1	0	1
8	rs6678639	ENSG00000187048	CYP4A11	Protein coding	0	1	0	1	1	1	0	1
8	rs6678639	ENSG00000186377	CYP4X1	Protein coding	0	0	1	1	0	0	0	0
8	rs6678639	ENSG00000162365	CYP4A22	Protein coding	0	0	0	0	0	1	0	0
8	rs6678639	ENSG00000186160	CYP4Z1	Protein coding	0	0	0	0	0	1	0	0
9	rs13375749	ENSG00000157184	CPT2	Protein coding	0	0	0	1	0	1	0	1
9	rs13375749	ENSG00000162385	MAGOH	Protein coding	1	0	0	1	0	0	0	0
9	rs13375749	ENSG00000162384	C1orf123	Protein coding	0	1	0	1	1	1	0	0
9	rs13375749	ENSG00000157193	LRP8	Protein coding	0	0	1	0	0	0	0	0
10	rs2235544	ENSG00000211452	DIO1	Protein coding	1	0	0	1	0	0	0	0
10	rs2235544	ENSG00000081870	HSPB11	Protein coding	0	1	0	1	1	1	0	0
10	rs2235544	ENSG00000058799	YIPF1	Protein coding	0	0	1	0	0	0	0	0
10	rs2235544	ENSG00000116212	LRRC42	Protein coding	0	0	0	1	0	0	0	0
10	rs2235544	ENSG00000116209	TMEM59	Protein coding	0	0	0	0	1	1	0	0
11	rs11591147	ENSG00000169174	PCSK9	Protein coding	1	0	0	1	0	0	1	0
11	rs11591147	ENSG00000162402	USP24	Protein coding	0	1	0	0	0	0	0	0
11	rs11591147	ENSG00000162399	BSND	Protein coding	0	0	1	0	0	0	0	0
11	rs11591147	ENSG00000116209	TMEM59	Protein coding	0	0	0	0	1	0	0	0
12	rs4587594	ENSG00000116641	DOCK7	Protein coding	1	0	0	1	1	1	0	0
12	rs4587594	ENSG00000269624	-	Protein coding	0	1	0	1	0	0	0	0
12	rs4587594	ENSG00000132855	ANGPTL3	Protein coding	0	0	1	1	1	1	0	0
12	rs4587594	ENSG00000162607	USP1	Protein coding	0	0	0	1	1	1	0	0
12	rs4587594	ENSG00000125703	ATG4C	Protein coding	0	0	0	0	1	1	0	0
13	rs4949874	ENSG00000117054	ACADM	Protein coding	1	0	0	1	1	1	0	0
13	rs4949874	ENSG00000137968	SLC44A5	Protein coding	0	1	0	0	0	0	0	0
13	rs4949874	ENSG00000137955	RABGGTB	Protein coding	0	0	1	1	0	1	0	0
13	rs4949874	ENSG00000057468	MSH4	Protein coding	0	0	0	0	1	1	0	0
13	rs4949874	ENSG00000162623	TYW3	Protein coding	0	0	0	0	0	1	0	0
14	rs28489187	ENSG00000153904	DDAH1	Protein coding	1	0	0	1	0	0	0	0
14	rs28489187	ENSG00000142867	BCL10	Protein coding	0	1	0	0	0	0	0	0
14	rs28489187	ENSG00000162642	C1orf52	Protein coding	0	0	1	0	0	0	0	0
15	rs12029080	ENSG00000117525	F3	Protein coding	1	0	0	0	1	1	0	0
15	rs12029080	ENSG00000117528	ABCD3	Protein coding	0	1	0	0	0	0	0	0
15	rs12029080	ENSG00000143036	SLC44A3	Protein coding	0	0	1	0	0	0	0	0
16	rs646776	ENSG00000143126	CELSR2	Protein coding	1	0	0	1	1	1	0	0
16	rs646776	ENSG00000134222	PSRC1	Protein coding	0	1	0	1	1	1	0	0
16	rs646776	ENSG00000221986	MYBPHL	Protein coding	0	0	1	0	0	0	0	0
16	rs646776	ENSG00000134243	SORT1	Protein coding	0	0	0	0	1	1	0	0
17	rs12141041	ENSG00000203859	HSD3B2	Protein coding	1	0	0	1	0	0	0	0
17	rs12141041	ENSG00000116882	HAO2	Protein coding	0	1	0	1	0	1	0	0
17	rs12141041	ENSG00000203857	HSD3B1	Protein coding	0	0	1	0	0	0	0	0
17	rs12141041	ENSG00000198019	FCGR1B	Protein coding	0	0	0	0	0	1	0	0
18	rs1163251	ENSG00000092621	PHGDH	Protein coding	1	0	0	1	1	1	0	0
18	rs1163251	ENSG00000143067	ZNF697	Protein coding	0	1	0	0	1	1	0	0
18	rs1163251	ENSG00000134240	HMGCS2	Protein coding	0	0	1	0	0	0	0	0
19	rs1471633	ENSG00000174827	PDZK1	Protein coding	1	0	0	1	1	1	0	0
19	rs1471633	ENSG00000117281	CD160	Protein coding	0	1	0	1	0	0	0	0
19	rs1471633	ENSG00000121848	RNF115	Protein coding	0	0	1	0	1	1	0	0
19	rs1471633	ENSG00000186364	NUDT17	Protein coding	0	0	0	0	1	1	0	0
19	rs1471633	ENSG00000131788	PIAS3	Protein coding	0	0	0	0	0	1	0	0
20	rs2769264	ENSG00000143416	SELENBP1	Protein coding	1	0	0	1	1	1	0	0
20	rs2769264	ENSG00000143390	RFX5	Protein coding	0	1	0	0	0	0	0	0
20	rs2769264	ENSG00000159377	PSMB4	Protein coding	0	0	1	0	1	1	0	0
20	rs2769264	ENSG00000143442	POGZ	Protein coding	0	0	0	0	1	1	0	0
20	rs2769264	ENSG00000163141	BNIPL	Protein coding	0	0	0	0	1	1	0	0
20	rs2769264	ENSG00000163155	LYSMD1	Protein coding	0	0	0	0	0	1	0	0
20	rs2769264	ENSG00000143443	C1orf56	Protein coding	0	0	0	0	0	1	0	0
21	rs6693388	ENSG00000197747	S100A10	Protein coding	1	0	0	1	1	1	0	0
21	rs6693388	ENSG00000159445	THEM4	Protein coding	0	1	0	1	1	1	0	0
21	rs6693388	ENSG00000163191	S100A11	Protein coding	0	0	1	0	0	0	0	0
21	rs6693388	ENSG00000213171	LINGO4	Protein coding	0	0	0	0	1	1	0	0
21	rs6693388	ENSG00000182134	TDRKH	Protein coding	0	0	0	0	0	1	0	0
22	rs4072037	ENSG00000185499	MUC1	Protein coding	1	0	0	1	1	1	0	0
22	rs4072037	ENSG00000273088	-	Protein coding	0	1	0	1	0	0	0	0
22	rs4072037	ENSG00000169231	THBS3	Protein coding	0	0	1	1	1	1	0	0
22	rs4072037	ENSG00000163462	TRIM46	Protein coding	0	0	0	1	0	0	0	0
22	rs4072037	ENSG00000173171	MTX1	Protein coding	0	0	0	1	1	1	0	0
22	rs4072037	ENSG00000177628	GBA	Protein coding	0	0	0	0	1	1	0	0
22	rs4072037	ENSG00000169242	EFNA1	Protein coding	0	0	0	0	1	1	0	0
22	rs4072037	ENSG00000169241	SLC50A1	Protein coding	0	0	0	0	1	1	0	0
22	rs4072037	ENSG00000160767	FAM189B	Protein coding	0	0	0	0	1	1	0	0
22	rs4072037	ENSG00000143630	HCN3	Protein coding	0	0	0	0	1	1	0	0
22	rs4072037	ENSG00000160752	FDPS	Protein coding	0	0	0	0	1	1	0	0
22	rs4072037	ENSG00000125459	MSTO1	Protein coding	0	0	0	0	0	1	0	0
22	rs4072037	ENSG00000143622	RIT1	Protein coding	0	0	0	0	0	1	0	0
23	rs12145743	ENSG00000143321	HDGF	Protein coding	0	0	0	1	1	1	0	1
23	rs12145743	ENSG00000143303	RRNAD1	Protein coding	1	0	0	1	1	1	0	0
23	rs12145743	ENSG00000143319	ISG20L2	Protein coding	0	1	0	1	0	0	0	0
23	rs12145743	ENSG00000143314	MRPL24	Protein coding	0	0	1	1	0	0	0	0
23	rs12145743	ENSG00000143294	PRCC	Protein coding	0	0	0	1	0	0	0	0
24	rs4503368	ENSG00000158869	FCER1G	Protein coding	1	0	0	1	0	0	1	0
24	rs4503368	ENSG00000268387	-	Protein coding	0	1	0	1	0	0	0	0
24	rs4503368	ENSG00000158874	APOA2	Protein coding	0	0	1	1	0	0	0	0
24	rs4503368	ENSG00000158882	TOMM40L	Protein coding	0	0	0	0	1	0	0	0
25	rs6687813	ENSG00000198734	F5	Protein coding	1	0	0	1	0	0	0	0
25	rs6687813	ENSG00000117479	SLC19A2	Protein coding	0	1	0	0	1	1	0	0
25	rs6687813	ENSG00000117477	CCDC181	Protein coding	0	0	1	0	0	0	0	0
25	rs6687813	ENSG00000171806	METTL18	Protein coding	0	0	0	0	0	1	0	0
26	rs7061710	ENSG00000007933	FMO3	Protein coding	1	0	0	1	1	1	0	1
26	rs7061710	ENSG00000117507	FMO6P	Protein coding	0	1	0	1	1	0	0	0
26	rs7061710	ENSG00000117501	MROH9	Protein coding	0	0	1	0	0	0	0	0
26	rs7061710	ENSG00000094963	FMO2	Protein coding	0	0	0	0	1	1	0	0
27	rs7535263	ENSG00000000971	CFH	Protein coding	1	0	0	1	1	1	0	0
27	rs7535263	ENSG00000116785	CFHR3	Protein coding	0	1	0	0	1	1	0	0
27	rs7535263	ENSG00000162687	KCNT2	Protein coding	0	0	1	0	1	1	0	0
27	rs7535263	ENSG00000244414	CFHR1	Protein coding	0	0	0	0	1	1	0	0
27	rs7535263	ENSG00000134365	CFHR4	Protein coding	0	0	0	0	1	1	0	0
28	rs11119805	ENSG00000123684	LPGAT1	Protein coding	1	0	0	1	1	1	0	0
28	rs11119805	ENSG00000117650	NEK2	Protein coding	0	1	0	0	0	0	0	0
28	rs11119805	ENSG00000170385	SLC30A1	Protein coding	0	0	1	0	0	0	0	0
29	rs1776029	ENSG00000196660	SLC30A10	Protein coding	1	0	0	1	0	0	0	0
29	rs1776029	ENSG00000136628	EPRS	Protein coding	0	1	0	0	0	0	0	0
29	rs1776029	ENSG00000162813	BPNT1	Protein coding	0	0	1	0	0	0	0	0
30	rs4846914	ENSG00000143641	GALNT2	Protein coding	1	0	0	1	0	0	0	0
30	rs4846914	ENSG00000177614	PGBD5	Protein coding	0	1	0	0	0	0	0	0
30	rs4846914	ENSG00000135775	COG2	Protein coding	0	0	1	0	0	0	0	0
31	rs558971	ENSG00000168264	IRF2BP2	Protein coding	1	0	0	0	0	0	0	0
31	rs558971	ENSG00000059588	TARBP1	Protein coding	0	1	0	0	0	0	0	0
31	rs558971	ENSG00000168275	COA6	Protein coding	0	0	1	0	0	0	0	0
32	rs2275565	ENSG00000116984	MTR	Protein coding	1	0	0	1	1	1	0	1
32	rs2275565	ENSG00000244020	MT1HL1	Protein coding	0	1	0	0	0	0	0	0
32	rs2275565	ENSG00000077522	ACTN2	Protein coding	0	0	1	0	0	0	0	0
33	rs1367117	ENSG00000084674	APOB	Protein coding	1	0	0	1	1	1	1	0
33	rs1367117	ENSG00000218819	TDRD15	Protein coding	0	1	0	0	1	1	0	0
33	rs1367117	ENSG00000118961	C2orf43	Protein coding	0	0	1	0	0	0	0	0
34	rs1395	ENSG00000138074	SLC5A6	Protein coding	1	0	0	1	1	1	1	0
34	rs1395	ENSG00000138085	ATRAID	Protein coding	0	1	0	1	1	1	0	0
34	rs1395	ENSG00000084774	CAD	Protein coding	0	0	1	1	1	1	0	0
34	rs1395	ENSG00000115194	SLC30A3	Protein coding	0	0	0	1	0	0	0	0
34	rs1395	ENSG00000115216	NRBP1	Protein coding	0	0	0	0	1	1	0	0
34	rs1395	ENSG00000115234	SNX17	Protein coding	0	0	0	0	1	1	0	0
34	rs1395	ENSG00000138100	TRIM54	Protein coding	0	0	0	0	1	1	0	0
34	rs1395	ENSG00000115241	PPM1G	Protein coding	0	0	0	0	0	1	0	0
35	rs559555	ENSG00000158125	XDH	Protein coding	1	0	0	0	1	1	0	0
35	rs559555	ENSG00000162959	MEMO1	Protein coding	0	1	0	0	0	0	0	0
35	rs559555	ENSG00000162961	DPY30	Protein coding	0	0	1	0	0	0	0	0
35	rs559555	ENSG00000152683	SLC30A6	Protein coding	0	0	0	0	1	1	0	0
36	rs2160387	ENSG00000115902	SLC1A4	Protein coding	1	0	0	1	1	1	0	0
36	rs2160387	ENSG00000011523	CEP68	Protein coding	0	1	0	0	0	0	0	0
36	rs2160387	ENSG00000138069	RAB1A	Protein coding	0	0	1	0	0	0	0	0
37	rs13538	ENSG00000144035	NAT8	Protein coding	1	0	0	1	1	1	1	0
37	rs13538	ENSG00000116127	ALMS1	Protein coding	0	1	0	1	1	1	0	1
37	rs13538	ENSG00000144034	TPRKB	Protein coding	0	0	1	0	1	1	0	0
37	rs13538	ENSG00000115275	MOGS	Protein coding	0	0	0	0	0	1	0	0
38	rs10490626	ENSG00000125633	CCDC93	Protein coding	0	1	0	1	0	0	0	1
38	rs10490626	ENSG00000125629	INSIG2	Protein coding	1	0	0	0	0	0	0	0
38	rs10490626	ENSG00000088205	DDX18	Protein coding	0	0	1	0	0	1	0	0
39	rs6430553	ENSG00000153086	ACMSD	Protein coding	1	0	0	1	0	0	0	0
39	rs6430553	ENSG00000082258	CCNT2	Protein coding	0	1	0	1	1	1	0	0
39	rs6430553	ENSG00000176601	MAP3K19	Protein coding	0	0	1	1	0	0	0	0
39	rs6430553	ENSG00000152128	TMEM163	Protein coding	0	0	0	0	1	1	0	0
39	rs6430553	ENSG00000144224	UBXN4	Protein coding	0	0	0	0	1	1	0	0
39	rs6430553	ENSG00000076003	MCM6	Protein coding	0	0	0	0	0	1	0	0
40	rs560887	ENSG00000152253	SPC25	Protein coding	1	0	0	1	0	0	0	0
40	rs560887	ENSG00000152254	G6PC2	Protein coding	0	1	0	1	1	1	0	0
40	rs560887	ENSG00000073734	ABCB11	Protein coding	0	0	1	0	0	0	0	0
40	rs560887	ENSG00000163072	NOSTRIN	Protein coding	0	0	0	0	1	0	0	0
41	rs2287623	ENSG00000073734	ABCB11	Protein coding	1	0	0	1	0	0	0	1
41	rs2287623	ENSG00000152253	SPC25	Protein coding	0	1	0	0	0	0	0	0
41	rs2287623	ENSG00000152254	G6PC2	Protein coding	0	0	1	0	0	0	0	0
42	rs7582179	ENSG00000196659	TTC30B	Protein coding	0	1	0	1	1	1	0	1
42	rs7582179	ENSG00000018510	AGPS	Protein coding	1	0	0	1	1	1	0	0
42	rs7582179	ENSG00000197557	TTC30A	Protein coding	0	0	1	0	1	1	0	0
42	rs7582179	ENSG00000116044	NFE2L2	Protein coding	0	0	0	1	0	1	0	0
43	rs3738934	ENSG00000115361	ACADL	Protein coding	0	0	0	1	0	0	0	1
43	rs3738934	ENSG00000197713	RPE	Protein coding	1	0	0	1	1	1	0	0
43	rs3738934	ENSG00000144406	UNC80	Protein coding	0	1	0	0	0	0	0	0
43	rs3738934	ENSG00000144445	KANSL1L	Protein coding	0	0	1	1	0	0	0	0
43	rs3738934	ENSG00000168530	MYL1	Protein coding	0	0	0	0	0	1	0	0
44	rs1047891	ENSG00000021826	CPS1	Protein coding	1	0	0	1	0	0	1	0
44	rs1047891	ENSG00000115365	LANCL1	Protein coding	0	1	0	0	0	0	0	0
44	rs1047891	ENSG00000168530	MYL1	Protein coding	0	0	1	0	0	0	0	0
45	rs1550532	ENSG00000168918	INPP5D	Protein coding	1	0	0	1	0	0	0	0
45	rs1550532	ENSG00000115488	NEU2	Protein coding	0	1	0	0	0	0	0	0
45	rs1550532	ENSG00000085978	ATG16L1	Protein coding	0	0	1	1	0	1	0	0
45	rs1550532	ENSG00000077044	DGKD	Protein coding	0	0	0	1	0	1	0	0
45	rs1550532	ENSG00000130561	SAG	Protein coding	0	0	0	1	0	0	0	0
45	rs1550532	ENSG00000085982	USP40	Protein coding	0	0	0	0	0	1	0	0
46	rs6742078	ENSG00000167165	UGT1A6	Protein coding	1	0	0	1	1	1	0	0
46	rs6742078	ENSG00000240224	UGT1A5	Protein coding	0	1	0	1	0	0	0	0
46	rs6742078	ENSG00000241119	UGT1A9	Protein coding	0	0	1	1	0	0	0	0
46	rs6742078	ENSG00000241635	UGT1A8	Protein coding	0	0	0	1	0	0	0	0
46	rs6742078	ENSG00000242366	UGT1A1	Protein coding	0	0	0	1	0	0	0	0
46	rs6742078	ENSG00000242515	UGT1A10	Protein coding	0	0	0	1	0	0	0	0
46	rs6742078	ENSG00000243135	UGT1A3	Protein coding	0	0	0	1	0	0	0	0
46	rs6742078	ENSG00000244122	UGT1A7	Protein coding	0	0	0	1	1	1	0	0
46	rs6742078	ENSG00000244474	UGT1A4	Protein coding	0	0	0	1	0	0	0	0
46	rs6742078	ENSG00000085982	USP40	Protein coding	0	0	0	0	0	1	0	0
47	rs6748734	ENSG00000172478	C2orf54	Protein coding	1	0	0	1	1	1	0	0
47	rs6748734	ENSG00000172482	AGXT	Protein coding	0	1	0	1	1	1	0	0
47	rs6748734	ENSG00000226321	-	Protein coding	0	0	1	0	0	0	0	0
48	rs7616006	ENSG00000132170	PPARG	Protein coding	1	0	0	0	0	0	0	0
48	rs7616006	ENSG00000157150	TIMP4	Protein coding	0	1	0	0	0	0	0	0
48	rs7616006	ENSG00000154743	TSEN2	Protein coding	0	0	1	0	0	0	0	0
49	rs6804368	ENSG00000144644	GADL1	Protein coding	1	0	0	0	1	1	0	0
49	rs6804368	ENSG00000163513	TGFBR2	Protein coding	0	1	0	0	0	0	0	0
50	rs3132440	ENSG00000093217	XYLB	Protein coding	1	0	0	1	0	0	0	1
50	rs3132440	ENSG00000144671	SLC22A14	Protein coding	0	1	0	0	0	0	0	0
50	rs3132440	ENSG00000172940	SLC22A13	Protein coding	0	0	1	0	0	0	0	0
51	rs17279437	ENSG00000163817	SLC6A20	Protein coding	1	0	0	1	0	0	1	0
51	rs17279437	ENSG00000211456	SACM1L	Protein coding	0	1	0	1	0	0	0	0
51	rs17279437	ENSG00000163818	LZTFL1	Protein coding	0	0	1	0	0	0	0	0
51	rs17279437	ENSG00000144791	LIMD1	Protein coding	0	0	0	0	1	1	0	0
51	rs17279437	ENSG00000075914	EXOSC7	Protein coding	0	0	0	0	0	1	0	0
52	rs4687717	ENSG00000163931	TKT	Protein coding	1	0	0	1	1	1	0	0
52	rs4687717	ENSG00000162290	DCP1A	Protein coding	0	1	0	0	0	1	0	0
52	rs4687717	ENSG00000163932	PRKCD	Protein coding	0	0	1	0	0	0	0	0
52	rs4687717	ENSG00000055955	ITIH4	Protein coding	0	0	0	0	1	1	0	0
52	rs4687717	ENSG00000213533	TMEM110	Protein coding	0	0	0	0	0	1	0	0
53	rs17806888	ENSG00000172340	SUCLG2	Protein coding	1	0	0	1	1	1	0	1
53	rs17806888	ENSG00000163376	KBTBD8	Protein coding	0	1	0	0	0	0	0	0
54	rs1801725	ENSG00000036828	CASR	Protein coding	1	0	0	1	0	0	1	0
54	rs1801725	ENSG00000121552	CSTA	Protein coding	0	1	0	0	1	1	0	0
54	rs1801725	ENSG00000160124	CCDC58	Protein coding	0	0	1	0	0	1	0	0
54	rs1801725	ENSG00000163840	DTX3L	Protein coding	0	0	0	0	1	1	0	0
54	rs1801725	ENSG00000173200	PARP15	Protein coding	0	0	0	0	1	1	0	0
55	rs9844948	ENSG00000114491	UMPS	Protein coding	1	0	0	1	1	1	0	1
55	rs9844948	ENSG00000160145	KALRN	Protein coding	0	1	0	1	0	0	0	0
55	rs9844948	ENSG00000082781	ITGB5	Protein coding	0	0	1	1	1	1	0	0
56	rs10934753	ENSG00000144908	ALDH1L1	Protein coding	1	0	0	1	1	1	0	0
56	rs10934753	ENSG00000114544	SLC41A3	Protein coding	0	1	0	0	0	0	0	0
56	rs10934753	ENSG00000163884	KLF15	Protein coding	0	0	1	0	0	0	0	0
57	rs8177240	ENSG00000091513	TF	Protein coding	1	0	0	1	1	1	0	0
57	rs8177240	ENSG00000144867	SRPRB	Protein coding	0	1	0	1	1	1	0	0
57	rs8177240	ENSG00000154917	RAB6B	Protein coding	0	0	1	0	1	1	0	0
57	rs8177240	ENSG00000163781	TOPBP1	Protein coding	0	0	0	0	1	1	0	0
57	rs8177240	ENSG00000091527	CDV3	Protein coding	0	0	0	0	0	1	0	0
58	rs1280	ENSG00000163581	SLC2A2	Protein coding	1	0	0	1	1	1	0	1
58	rs1280	ENSG00000154310	TNIK	Protein coding	0	1	0	0	0	0	0	0
58	rs1280	ENSG00000163577	EIF5A2	Protein coding	0	0	1	0	0	0	0	0
59	rs2270968	ENSG00000078070	MCCC1	Protein coding	1	0	0	1	1	1	1	0
59	rs2270968	ENSG00000043093	DCUN1D1	Protein coding	0	1	0	0	0	0	0	0
59	rs2270968	ENSG00000078081	LAMP3	Protein coding	0	0	1	0	0	0	0	0
60	rs7651090	ENSG00000073792	IGF2BP2	Protein coding	1	0	0	1	1	1	0	0
60	rs7651090	ENSG00000163915	C3orf65	Protein coding	0	1	0	0	0	0	0	0
60	rs7651090	ENSG00000136527	TRA2B	Protein coding	0	0	1	0	0	0	0	0
61	rs5030062	ENSG00000113889	KNG1	Protein coding	1	0	0	1	0	0	0	1
61	rs5030062	ENSG00000156976	EIF4A2	Protein coding	0	1	0	0	0	0	0	0
61	rs5030062	ENSG00000163918	RFC4	Protein coding	0	0	1	0	0	0	0	0
62	rs6831256	ENSG00000175920	DOK7	Protein coding	1	0	0	1	1	1	0	0
62	rs6831256	ENSG00000109758	HGFAC	Protein coding	0	1	0	0	0	0	0	0
62	rs6831256	ENSG00000159788	RGS12	Protein coding	0	0	1	0	0	0	0	0
62	rs6831256	ENSG00000163956	LRPAP1	Protein coding	0	0	0	0	1	1	0	0
63	rs12498742	ENSG00000109667	SLC2A9	Protein coding	1	0	0	1	0	1	0	0
63	rs12498742	ENSG00000071127	WDR1	Protein coding	0	1	0	0	0	0	0	0
63	rs12498742	ENSG00000169676	DRD5	Protein coding	0	0	1	0	0	0	0	0
64	rs13106975	ENSG00000145246	ATP10D	Protein coding	1	0	0	1	0	1	0	1
64	rs13106975	ENSG00000145244	CORIN	Protein coding	0	1	0	0	0	0	0	0
64	rs13106975	ENSG00000169019	COMMD8	Protein coding	0	0	1	0	0	0	0	0
65	rs34100980	ENSG00000109181	UGT2B10	Protein coding	1	0	0	1	0	0	0	1
65	rs34100980	ENSG00000135220	UGT2A3	Protein coding	0	1	0	1	0	0	0	0
65	rs34100980	ENSG00000196620	UGT2B15	Protein coding	0	0	1	0	0	0	0	0
65	rs34100980	ENSG00000171234	UGT2B7	Protein coding	0	0	0	1	0	0	0	0
66	rs2282679	ENSG00000145321	GC	Protein coding	1	0	0	1	0	0	0	1
66	rs2282679	ENSG00000080493	SLC4A4	Protein coding	0	1	0	0	0	0	0	0
66	rs2282679	ENSG00000056291	NPFFR2	Protein coding	0	0	1	0	0	0	0	0
67	rs2231142	ENSG00000118777	ABCG2	Protein coding	1	0	0	1	0	0	1	0
67	rs2231142	ENSG00000118762	PKD2	Protein coding	0	1	0	0	0	0	0	0
67	rs2231142	ENSG00000163644	PPM1K	Protein coding	0	0	1	0	0	0	0	0
68	rs9637599	ENSG00000163644	PPM1K	Protein coding	1	0	0	1	1	1	0	0
68	rs9637599	ENSG00000118777	ABCG2	Protein coding	0	1	0	0	0	0	0	0
68	rs9637599	ENSG00000138642	HERC6	Protein coding	0	0	1	0	0	0	0	0
69	rs56043887	ENSG00000164089	ETNPPL	Protein coding	1	0	0	0	0	0	0	0
69	rs56043887	ENSG00000188517	COL25A1	Protein coding	0	1	0	0	0	0	0	0
69	rs56043887	ENSG00000198856	OSTC	Protein coding	0	0	1	0	0	0	0	0
70	rs13122250	ENSG00000151790	TDO2	Protein coding	1	0	0	1	0	1	0	0
70	rs13122250	ENSG00000256394	ASIC5	Protein coding	0	1	0	1	0	0	0	0
70	rs13122250	ENSG00000256043	CTSO	Protein coding	0	0	1	0	0	0	0	0
71	rs8396	ENSG00000171497	PPID	Protein coding	1	0	0	1	1	1	0	1
71	rs8396	ENSG00000171503	ETFDH	Protein coding	0	1	0	1	1	1	0	0
71	rs8396	ENSG00000205208	C4orf46	Protein coding	0	0	1	0	0	0	0	0
72	rs4690522	ENSG00000038002	AGA	Protein coding	1	0	0	1	1	1	0	0
72	rs4690522	ENSG00000109674	NEIL3	Protein coding	0	1	0	0	0	0	0	0
72	rs4690522	ENSG00000249008	-	Protein coding	0	0	1	0	0	0	0	0
73	rs7700133	ENSG00000151726	ACSL1	Protein coding	1	0	0	0	0	0	0	0
73	rs7700133	ENSG00000251139	-	Protein coding	0	1	0	0	0	0	0	0
73	rs7700133	ENSG00000151725	CENPU	Protein coding	0	0	1	0	0	0	0	0
74	rs4253311	ENSG00000164344	KLKB1	Protein coding	1	0	0	1	0	0	0	1
74	rs4253311	ENSG00000088926	F11	Protein coding	0	1	0	0	1	1	0	0
74	rs4253311	ENSG00000145476	CYP4V2	Protein coding	0	0	1	0	1	1	0	0
75	rs11750211	ENSG00000174358	SLC6A19	Protein coding	1	0	0	0	0	0	0	0
75	rs11750211	ENSG00000164363	SLC6A18	Protein coding	0	1	0	0	0	0	0	0
75	rs11750211	ENSG00000164362	TERT	Protein coding	0	0	1	0	0	0	0	0
76	rs37369	ENSG00000113492	AGXT2	Protein coding	1	0	0	1	0	0	1	0
76	rs37369	ENSG00000113494	PRLR	Protein coding	0	1	0	0	0	0	0	0
76	rs37369	ENSG00000269027	-	Protein coding	0	0	1	0	0	0	0	0
77	rs10491431	ENSG00000145626	UGT3A1	Protein coding	1	0	0	1	0	0	0	1
77	rs10491431	ENSG00000152611	CAPSL	Protein coding	0	1	0	0	0	0	0	0
77	rs10491431	ENSG00000168671	UGT3A2	Protein coding	0	0	1	0	0	0	0	0
78	rs12916	ENSG00000113161	HMGCR	Protein coding	1	0	0	1	1	1	0	0
78	rs12916	ENSG00000113163	COL4A3BP	Protein coding	0	1	0	0	1	1	0	0
78	rs12916	ENSG00000145700	ANKRD31	Protein coding	0	0	1	0	0	0	0	0
78	rs12916	ENSG00000189045	ANKDD1B	Protein coding	0	0	0	0	1	1	0	0
78	rs12916	ENSG00000176928	GCNT4	Protein coding	0	0	0	0	1	1	0	0
78	rs12916	ENSG00000122008	POLK	Protein coding	0	0	0	0	0	1	0	0
79	rs248386	ENSG00000132837	DMGDH	Protein coding	1	0	0	1	1	1	0	0
79	rs248386	ENSG00000132840	BHMT2	Protein coding	0	1	0	1	1	1	0	0
79	rs248386	ENSG00000113273	ARSB	Protein coding	0	0	1	0	1	1	0	0
79	rs248386	ENSG00000145692	BHMT	Protein coding	0	0	0	1	1	1	0	0
80	rs16876394	ENSG00000132837	DMGDH	Protein coding	1	0	0	1	0	0	0	0
80	rs16876394	ENSG00000132840	BHMT2	Protein coding	0	1	0	1	1	1	0	0
80	rs16876394	ENSG00000145692	BHMT	Protein coding	0	0	1	1	1	1	0	0
81	rs4869272	ENSG00000175426	PCSK1	Protein coding	1	0	0	0	1	1	0	0
81	rs4869272	ENSG00000118985	ELL2	Protein coding	0	1	0	0	0	0	0	0
81	rs4869272	ENSG00000153113	CAST	Protein coding	0	0	1	0	0	0	0	0
82	rs272889	ENSG00000197208	SLC22A4	Protein coding	1	0	0	1	1	1	0	1
82	rs272889	ENSG00000072682	P4HA2	Protein coding	0	1	0	1	1	1	0	0
82	rs272889	ENSG00000197375	SLC22A5	Protein coding	0	0	1	1	1	1	0	0
82	rs272889	ENSG00000158987	RAPGEF6	Protein coding	0	0	0	0	1	1	0	0
82	rs272889	ENSG00000131435	PDLIM4	Protein coding	0	0	0	0	1	1	0	0
82	rs272889	ENSG00000131437	KIF3A	Protein coding	0	0	0	0	0	1	0	0
82	rs272889	ENSG00000164398	ACSL6	Protein coding	0	0	0	0	0	1	0	0
82	rs272889	ENSG00000125347	IRF1	Protein coding	0	0	0	0	0	1	0	0
83	rs3846710	ENSG00000186335	SLC36A2	Protein coding	1	0	0	1	0	0	0	0
83	rs3846710	ENSG00000186334	SLC36A3	Protein coding	0	1	0	0	0	0	0	0
83	rs3846710	ENSG00000196743	GM2A	Protein coding	0	0	1	0	0	0	0	0
83	rs3846710	ENSG00000123643	SLC36A1	Protein coding	0	0	0	0	1	1	0	0
84	rs2731672	ENSG00000198055	GRK6	Protein coding	1	0	0	1	0	0	0	0
84	rs2731672	ENSG00000131187	F12	Protein coding	0	1	0	1	1	1	0	0
84	rs2731672	ENSG00000196570	PFN3	Protein coding	0	0	1	0	0	0	0	0
84	rs2731672	ENSG00000169223	LMAN2	Protein coding	0	0	0	0	1	1	0	0
84	rs2731672	ENSG00000213347	MXD3	Protein coding	0	0	0	0	1	1	0	0
84	rs2731672	ENSG00000169228	RAB24	Protein coding	0	0	0	0	0	1	0	0
85	rs9392556	ENSG00000198721	ECI2	Protein coding	1	0	0	0	1	1	0	0
85	rs9392556	ENSG00000185689	C6orf201	Protein coding	0	1	0	0	1	1	0	0
85	rs9392556	ENSG00000145975	FAM217A	Protein coding	0	0	1	0	0	1	0	0
86	rs3734398	ENSG00000197977	ELOVL2	Protein coding	1	0	0	1	1	1	0	0
86	rs3734398	ENSG00000153157	SYCP2L	Protein coding	0	1	0	1	1	1	0	0
86	rs3734398	ENSG00000272162	-	Protein coding	0	0	1	0	0	0	0	0
87	rs3757354	ENSG00000007944	MYLIP	Protein coding	1	0	0	1	0	0	0	0
87	rs3757354	ENSG00000137198	GMPR	Protein coding	0	1	0	0	0	0	0	0
87	rs3757354	ENSG00000124788	ATXN1	Protein coding	0	0	1	0	0	0	0	0
88	rs6459467	ENSG00000137198	GMPR	Protein coding	1	0	0	1	1	1	0	1
88	rs6459467	ENSG00000124788	ATXN1	Protein coding	0	1	0	1	0	0	0	0
88	rs6459467	ENSG00000007944	MYLIP	Protein coding	0	0	1	0	0	0	0	0
89	rs1800562	ENSG00000010704	HFE	Protein coding	1	0	0	1	0	0	1	0
89	rs1800562	ENSG00000197061	HIST1H4C	Protein coding	0	1	0	1	0	0	0	0
89	rs1800562	ENSG00000187475	HIST1H1T	Protein coding	0	0	1	1	0	0	0	0
89	rs1800562	ENSG00000112337	SLC17A2	Protein coding	0	0	0	1	0	0	0	0
89	rs1800562	ENSG00000112343	TRIM38	Protein coding	0	0	0	1	0	0	0	0
89	rs1800562	ENSG00000124529	HIST1H4B	Protein coding	0	0	0	1	0	0	0	0
89	rs1800562	ENSG00000124564	SLC17A3	Protein coding	0	0	0	1	0	0	0	0
89	rs1800562	ENSG00000124610	HIST1H1A	Protein coding	0	0	0	1	0	0	0	0
89	rs1800562	ENSG00000124693	HIST1H3B	Protein coding	0	0	0	1	0	0	0	0
89	rs1800562	ENSG00000137259	HIST1H2AB	Protein coding	0	0	0	1	0	0	0	0
89	rs1800562	ENSG00000180573	HIST1H2AC	Protein coding	0	0	0	1	0	0	0	0
89	rs1800562	ENSG00000180596	HIST1H2BC	Protein coding	0	0	0	1	0	0	0	0
89	rs1800562	ENSG00000187837	HIST1H1C	Protein coding	0	0	0	1	0	0	0	0
89	rs1800562	ENSG00000196176	HIST1H4A	Protein coding	0	0	0	1	0	0	0	0
89	rs1800562	ENSG00000196226	HIST1H2BB	Protein coding	0	0	0	1	0	0	0	0
89	rs1800562	ENSG00000196532	HIST1H3C	Protein coding	0	0	0	1	0	0	0	0
89	rs1800562	ENSG00000198366	HIST1H3A	Protein coding	0	0	0	1	0	0	0	0
90	rs1061808	ENSG00000204310	AGPAT1	Protein coding	1	0	0	1	1	1	0	0
90	rs1061808	ENSG00000258388	PPT2-EGFL8	Protein coding	0	1	0	1	0	0	0	0
90	rs1061808	ENSG00000241404	EGFL8	Protein coding	0	0	1	1	0	0	0	0
90	rs1061808	ENSG00000204305	AGER	Protein coding	0	0	0	1	1	1	0	0
90	rs1061808	ENSG00000204308	RNF5	Protein coding	0	0	0	1	1	1	0	0
90	rs1061808	ENSG00000221988	PPT2	Protein coding	0	0	0	1	0	0	0	0
90	rs1061808	ENSG00000213676	ATF6B	Protein coding	0	0	0	0	1	1	0	0
90	rs1061808	ENSG00000204301	NOTCH4	Protein coding	0	0	0	0	1	1	0	0
90	rs1061808	ENSG00000198502	HLA-DRB5	Protein coding	0	0	0	0	1	1	0	0
90	rs1061808	ENSG00000196126	HLA-DRB1	Protein coding	0	0	0	0	1	1	0	0
90	rs1061808	ENSG00000179344	HLA-DQB1	Protein coding	0	0	0	0	1	1	0	0
90	rs1061808	ENSG00000237541	HLA-DQA2	Protein coding	0	0	0	0	1	1	0	0
90	rs1061808	ENSG00000232629	HLA-DQB2	Protein coding	0	0	0	0	1	1	0	0
90	rs1061808	ENSG00000244731	C4A	Protein coding	0	0	0	0	1	1	0	0
90	rs1061808	ENSG00000231852	CYP21A2	Protein coding	0	0	0	0	1	1	0	0
90	rs1061808	ENSG00000241106	HLA-DOB	Protein coding	0	0	0	0	1	1	0	0
90	rs1061808	ENSG00000196735	HLA-DQA1	Protein coding	0	0	0	0	1	1	0	0
90	rs1061808	ENSG00000204469	PRRC2A	Protein coding	0	0	0	0	1	0	0	0
90	rs1061808	ENSG00000204314	PRRT1	Protein coding	0	0	0	0	1	1	0	0
90	rs1061808	ENSG00000204304	PBX2	Protein coding	0	0	0	0	0	1	0	0
90	rs1061808	ENSG00000240065	PSMB9	Protein coding	0	0	0	0	0	1	0	0
91	rs9296404	ENSG00000124713	GNMT	Protein coding	1	0	0	1	1	1	0	0
91	rs9296404	ENSG00000124587	PEX6	Protein coding	0	1	0	1	1	1	0	0
91	rs9296404	ENSG00000137161	CNPY3	Protein coding	0	0	1	0	1	1	0	0
91	rs9296404	ENSG00000146223	RPL7L1	Protein coding	0	0	0	0	1	1	0	0
91	rs9296404	ENSG00000112640	PPP2R5D	Protein coding	0	0	0	0	0	1	0	0
92	rs9369898	ENSG00000146085	MUT	Protein coding	1	0	0	1	1	1	0	1
92	rs9369898	ENSG00000031691	CENPQ	Protein coding	0	1	0	1	1	1	0	1
92	rs9369898	ENSG00000203972	GLYATL3	Protein coding	0	0	1	0	0	0	0	0
92	rs9369898	ENSG00000197261	C6orf141	Protein coding	0	0	0	0	0	1	0	0
93	rs494562	ENSG00000135318	NT5E	Protein coding	1	0	0	0	1	1	0	0
93	rs494562	ENSG00000135317	SNX14	Protein coding	0	1	0	0	0	0	0	0
93	rs494562	ENSG00000271793	-	Protein coding	0	0	1	0	0	0	0	0
94	rs12210538	ENSG00000004809	SLC22A16	Protein coding	1	0	0	1	0	0	1	0
94	rs12210538	ENSG00000203797	DDO	Protein coding	0	1	0	0	1	1	0	0
94	rs12210538	ENSG00000053328	METTL24	Protein coding	0	0	1	0	0	0	0	0
95	rs14399	ENSG00000112394	SLC16A10	Protein coding	1	0	0	1	0	1	0	0
95	rs14399	ENSG00000173214	KIAA1919	Protein coding	0	1	0	1	1	1	0	0
95	rs14399	ENSG00000009413	REV3L	Protein coding	0	0	1	1	1	1	0	0
95	rs14399	ENSG00000056972	TRAF3IP2	Protein coding	0	0	0	0	0	1	0	0
96	rs2248551	ENSG00000112282	MED23	Protein coding	1	0	0	1	1	1	0	0
96	rs2248551	ENSG00000118520	ARG1	Protein coding	0	1	0	1	1	1	0	0
96	rs2248551	ENSG00000154269	ENPP3	Protein coding	0	0	1	1	0	0	0	0
97	rs662138	ENSG00000175003	SLC22A1	Protein coding	1	0	0	1	0	0	0	1
97	rs662138	ENSG00000112499	SLC22A2	Protein coding	0	1	0	0	0	0	0	0
97	rs662138	ENSG00000197081	IGF2R	Protein coding	0	0	1	0	0	0	0	0
98	rs10455872	ENSG00000198670	LPA	Protein coding	1	0	0	1	0	0	0	0
98	rs10455872	ENSG00000122194	PLG	Protein coding	0	1	0	0	0	0	0	0
98	rs10455872	ENSG00000146477	SLC22A3	Protein coding	0	0	1	0	1	1	0	0
99	rs12670403	ENSG00000106546	AHR	Protein coding	1	0	0	0	0	0	0	0
99	rs12670403	ENSG00000173467	AGR3	Protein coding	0	1	0	0	0	0	0	0
99	rs12670403	ENSG00000106541	AGR2	Protein coding	0	0	1	0	0	0	0	0
100	rs6975024	ENSG00000106633	GCK	Protein coding	1	0	0	1	1	1	0	0
100	rs6975024	ENSG00000106636	YKT6	Protein coding	0	1	0	1	0	0	0	0
100	rs6975024	ENSG00000058404	CAMK2B	Protein coding	0	0	1	1	0	0	0	0
101	rs2073547	ENSG00000015520	NPC1L1	Protein coding	1	0	0	1	1	1	0	0
101	rs2073547	ENSG00000136271	DDX56	Protein coding	0	1	0	0	0	0	0	0
101	rs2073547	ENSG00000158604	TMED4	Protein coding	0	0	1	0	1	1	0	0
101	rs2073547	ENSG00000015676	NUDCD3	Protein coding	0	0	0	0	1	1	0	0
102	rs2686796	ENSG00000183696	UPP1	Protein coding	0	1	0	1	1	1	0	2
102	rs2686796	ENSG00000164746	C7orf57	Protein coding	1	0	0	1	1	1	0	0
102	rs2686796	ENSG00000164744	SUN3	Protein coding	0	0	1	0	0	0	0	0
102	rs2686796	ENSG00000158683	PKD1L1	Protein coding	0	0	0	0	1	1	0	0
102	rs2686796	ENSG00000136273	HUS1	Protein coding	0	0	0	0	0	1	0	0
103	rs7809234	ENSG00000132437	DDC	Protein coding	1	0	0	1	0	0	0	0
103	rs7809234	ENSG00000106070	GRB10	Protein coding	0	1	0	0	0	0	0	0
103	rs7809234	ENSG00000132436	FIGNL1	Protein coding	0	0	1	0	0	0	0	0
104	rs4947534	ENSG00000146733	PSPH	Protein coding	1	0	0	1	0	0	0	0
104	rs4947534	ENSG00000146729	GBAS	Protein coding	0	1	0	1	1	1	0	0
104	rs4947534	ENSG00000146731	CCT6A	Protein coding	0	0	1	0	1	1	0	0
104	rs4947534	ENSG00000129103	SUMF2	Protein coding	0	0	0	0	1	1	0	0
104	rs4947534	ENSG00000185290	NUPR1L	Protein coding	0	0	0	0	1	1	0	0
104	rs4947534	ENSG00000106153	CHCHD2	Protein coding	0	0	0	0	0	1	0	0
104	rs4947534	ENSG00000178665	ZNF713	Protein coding	0	0	0	0	0	1	0	0
105	rs17711722	ENSG00000169919	GUSB	Protein coding	0	1	0	1	0	1	0	1
105	rs17711722	ENSG00000196715	VKORC1L1	Protein coding	1	0	0	1	0	1	0	0
105	rs17711722	ENSG00000269558	-	Protein coding	0	0	1	1	0	0	0	0
105	rs17711722	ENSG00000126522	ASL	Protein coding	0	0	0	1	0	1	0	0
105	rs17711722	ENSG00000169902	TPST1	Protein coding	0	0	0	1	0	1	0	0
105	rs17711722	ENSG00000241258	CRCP	Protein coding	0	0	0	1	0	1	0	0
105	rs17711722	ENSG00000249319	-	Protein coding	0	0	0	1	0	0	0	0
105	rs17711722	ENSG00000213462	ERV3-1	Protein coding	0	0	0	0	0	1	0	0
105	rs17711722	ENSG00000154710	RABGEF1	Protein coding	0	0	0	0	0	1	0	0
105	rs17711722	ENSG00000198874	TYW1	Protein coding	0	0	0	0	0	1	0	0
105	rs17711722	ENSG00000152926	ZNF117	Protein coding	0	0	0	0	0	1	0	0
105	rs17711722	ENSG00000243335	KCTD7	Protein coding	0	0	0	0	0	1	0	0
105	rs17711722	ENSG00000196247	ZNF107	Protein coding	0	0	0	0	0	1	0	0
105	rs17711722	ENSG00000146757	ZNF92	Protein coding	0	0	0	0	0	1	0	0
105	rs17711722	ENSG00000198039	ZNF273	Protein coding	0	0	0	0	0	1	0	0
106	rs17145738	ENSG00000009950	MLXIPL	Protein coding	0	0	1	1	1	1	0	1
106	rs17145738	ENSG00000106638	TBL2	Protein coding	1	0	0	1	0	1	0	0
106	rs17145738	ENSG00000106635	BCL7B	Protein coding	0	1	0	1	1	1	0	0
106	rs17145738	ENSG00000009954	BAZ1B	Protein coding	0	0	0	1	1	1	0	0
106	rs17145738	ENSG00000006704	GTF2IRD1	Protein coding	0	0	0	0	1	1	0	0
106	rs17145738	ENSG00000176428	VPS37D	Protein coding	0	0	0	0	0	1	0	0
106	rs17145738	ENSG00000146755	TRIM50	Protein coding	0	0	0	0	0	1	0	0
107	rs2366858	ENSG00000075223	SEMA3C	Protein coding	1	0	0	0	0	0	0	0
107	rs2366858	ENSG00000135218	CD36	Protein coding	0	1	0	0	1	0	0	0
107	rs2366858	ENSG00000214415	GNAT3	Protein coding	0	0	1	0	0	0	0	0
108	rs7385804	ENSG00000106327	TFR2	Protein coding	1	0	0	1	1	1	0	0
108	rs7385804	ENSG00000077080	ACTL6B	Protein coding	0	1	0	1	0	0	0	0
108	rs7385804	ENSG00000106330	MOSPD3	Protein coding	0	0	1	0	1	1	0	0
108	rs7385804	ENSG00000130427	EPO	Protein coding	0	0	0	0	1	1	0	0
109	rs38855	ENSG00000105976	MET	Protein coding	1	0	0	1	1	1	0	2
109	rs38855	ENSG00000198898	CAPZA2	Protein coding	0	1	0	0	0	0	0	0
109	rs38855	ENSG00000105974	CAV1	Protein coding	0	0	1	0	0	0	0	0
110	rs1005390	ENSG00000002726	AOC1	Protein coding	1	0	0	1	1	1	0	0
110	rs1005390	ENSG00000002933	TMEM176A	Protein coding	0	1	0	0	1	1	0	0
110	rs1005390	ENSG00000106565	TMEM176B	Protein coding	0	0	1	0	1	1	0	0
111	rs4921914	ENSG00000156006	NAT2	Protein coding	1	0	0	1	0	0	0	0
111	rs4921914	ENSG00000156011	PSD3	Protein coding	0	1	0	0	0	0	0	0
111	rs4921914	ENSG00000171428	NAT1	Protein coding	0	0	1	0	0	0	0	0
112	rs12678919	ENSG00000175445	LPL	Protein coding	1	0	0	1	1	1	0	2
112	rs12678919	ENSG00000104613	INTS10	Protein coding	0	1	0	0	0	0	0	0
112	rs12678919	ENSG00000036565	SLC18A1	Protein coding	0	0	1	0	0	0	0	0
113	rs2160860	ENSG00000188676	IDO2	Protein coding	1	0	0	1	1	1	0	0
113	rs2160860	ENSG00000131203	IDO1	Protein coding	0	1	0	1	1	1	0	0
113	rs2160860	ENSG00000104755	ADAM2	Protein coding	0	0	1	0	0	0	0	0
114	rs4738684	ENSG00000167910	CYP7A1	Protein coding	1	0	0	1	0	1	0	0
114	rs4738684	ENSG00000215114	UBXN2B	Protein coding	0	1	0	1	0	1	0	0
114	rs4738684	ENSG00000137575	SDCBP	Protein coding	0	0	1	0	0	1	0	0
115	rs1030420	ENSG00000147576	ADHFE1	Protein coding	1	0	0	1	1	1	0	0
115	rs1030420	ENSG00000169085	C8orf46	Protein coding	0	1	0	1	1	1	0	0
115	rs1030420	ENSG00000179041	RRS1	Protein coding	0	0	1	1	0	0	0	0
115	rs1030420	ENSG00000185697	MYBL1	Protein coding	0	0	0	0	0	1	0	0
116	rs1864729	ENSG00000180543	TSPYL5	Protein coding	1	0	0	1	1	1	0	0
116	rs1864729	ENSG00000104324	CPQ	Protein coding	0	1	0	0	0	0	0	0
116	rs1864729	ENSG00000147649	MTDH	Protein coding	0	0	1	0	0	0	0	0
117	rs2954022	ENSG00000173334	TRIB1	Protein coding	1	0	0	0	0	0	0	0
117	rs2954022	ENSG00000156831	NSMCE2	Protein coding	0	1	0	0	0	0	0	0
117	rs2954022	ENSG00000164961	KIAA0196	Protein coding	0	0	1	0	0	0	0	0
118	rs10087900	ENSG00000182851	GPIHBP1	Protein coding	1	0	0	1	1	1	0	0
118	rs10087900	ENSG00000181638	ZFP41	Protein coding	0	1	0	0	0	0	0	0
118	rs10087900	ENSG00000264668	-	Protein coding	0	0	1	0	0	0	0	0
118	rs10087900	ENSG00000158106	RHPN1	Protein coding	0	0	0	0	1	1	0	0
118	rs10087900	ENSG00000250571	GLI4	Protein coding	0	0	0	0	1	1	0	0
119	rs12550729	ENSG00000179632	MAF1	Protein coding	0	0	1	1	1	1	0	1
119	rs12550729	ENSG00000178814	OPLAH	Protein coding	0	0	0	1	1	1	0	1
119	rs12550729	ENSG00000179698	KIAA1875	Protein coding	0	0	0	1	1	1	0	1
119	rs12550729	ENSG00000179526	SHARPIN	Protein coding	1	0	0	1	1	1	0	0
119	rs12550729	ENSG00000179091	CYC1	Protein coding	0	1	0	1	0	1	0	0
119	rs12550729	ENSG00000178896	EXOSC4	Protein coding	0	0	0	1	1	1	0	0
119	rs12550729	ENSG00000179832	MROH1	Protein coding	0	0	0	1	0	0	0	0
119	rs12550729	ENSG00000197858	GPAA1	Protein coding	0	0	0	1	1	1	0	0
119	rs12550729	ENSG00000235173	FAM203A	Protein coding	0	0	0	1	0	0	0	0
119	rs12550729	ENSG00000180900	SCRIB	Protein coding	0	0	0	0	0	1	0	0
119	rs12550729	ENSG00000178209	PLEC	Protein coding	0	0	0	0	0	1	0	0
119	rs12550729	ENSG00000178685	PARP10	Protein coding	0	0	0	0	0	1	0	0
120	rs750472	ENSG00000160973	FOXH1	Protein coding	1	0	0	1	0	0	0	0
120	rs750472	ENSG00000167702	KIFC2	Protein coding	0	1	0	1	1	1	0	0
120	rs750472	ENSG00000160972	PPP1R16A	Protein coding	0	0	1	1	1	1	0	0
120	rs750472	ENSG00000160949	TONSL	Protein coding	0	0	0	1	0	1	0	0
120	rs750472	ENSG00000187954	CYHR1	Protein coding	0	0	0	1	1	1	0	0
120	rs750472	ENSG00000161016	RPL8	Protein coding	0	0	0	0	1	1	0	0
120	rs750472	ENSG00000178209	PLEC	Protein coding	0	0	0	0	1	1	0	0
120	rs750472	ENSG00000160959	LRRC14	Protein coding	0	0	0	0	1	1	0	0
120	rs750472	ENSG00000213563	C8orf82	Protein coding	0	0	0	0	1	1	0	0
120	rs750472	ENSG00000196378	ZNF34	Protein coding	0	0	0	0	1	1	0	0
120	rs750472	ENSG00000197363	ZNF517	Protein coding	0	0	0	0	1	1	0	0
120	rs750472	ENSG00000160957	RECQL4	Protein coding	0	0	0	0	0	1	0	0
120	rs750472	ENSG00000160948	VPS28	Protein coding	0	0	0	0	0	1	0	0
120	rs750472	ENSG00000167700	MFSD3	Protein coding	0	0	0	0	0	1	0	0
120	rs750472	ENSG00000167701	GPT	Protein coding	0	0	0	0	0	1	0	0
120	rs750472	ENSG00000198169	ZNF251	Protein coding	0	0	0	0	0	1	0	0
121	rs3780181	ENSG00000147852	VLDLR	Protein coding	1	0	0	1	0	0	0	0
121	rs3780181	ENSG00000168263	KCNV2	Protein coding	0	1	0	0	0	0	0	0
121	rs3780181	ENSG00000080608	KIAA0020	Protein coding	0	0	1	0	0	0	0	0
122	rs140348140	ENSG00000183354	KIAA2026	Protein coding	1	0	0	1	0	0	0	0
122	rs140348140	ENSG00000120215	MLANA	Protein coding	0	1	0	0	0	0	0	0
122	rs140348140	ENSG00000099219	ERMP1	Protein coding	0	0	1	0	0	0	0	0
123	rs11144134	ENSG00000119121	TRPM6	Protein coding	1	0	0	1	0	0	0	0
123	rs11144134	ENSG00000135045	C9orf40	Protein coding	0	1	0	0	0	0	0	0
123	rs11144134	ENSG00000156017	C9orf41	Protein coding	0	0	1	0	0	0	0	0
124	rs7045138	ENSG00000178919	FOXE1	Protein coding	1	0	0	0	1	1	0	0
124	rs7045138	ENSG00000136932	C9orf156	Protein coding	0	1	0	0	1	1	0	0
124	rs7045138	ENSG00000136929	HEMGN	Protein coding	0	0	1	0	0	0	0	0
124	rs7045138	ENSG00000136936	XPA	Protein coding	0	0	0	0	1	1	0	0
125	rs1883025	ENSG00000165029	ABCA1	Protein coding	1	0	0	1	0	0	0	0
125	rs1883025	ENSG00000165028	NIPSNAP3B	Protein coding	0	1	0	0	0	0	0	0
125	rs1883025	ENSG00000136783	NIPSNAP3A	Protein coding	0	0	1	0	0	0	0	0
126	rs1805313	ENSG00000148218	ALAD	Protein coding	1	0	0	1	1	0	0	0
126	rs1805313	ENSG00000119431	HDHD3	Protein coding	0	1	0	0	1	0	0	0
126	rs1805313	ENSG00000119411	BSPRY	Protein coding	0	0	1	0	0	0	0	0
127	rs15676	ENSG00000107021	TBC1D13	Protein coding	1	0	0	1	1	1	0	1
127	rs15676	ENSG00000198917	C9orf114	Protein coding	0	0	1	1	1	1	0	1
127	rs15676	ENSG00000167136	ENDOG	Protein coding	0	1	0	1	1	1	0	0
127	rs15676	ENSG00000171097	CCBL1	Protein coding	0	0	0	1	1	1	0	0
127	rs15676	ENSG00000160447	PKN3	Protein coding	0	0	0	0	1	1	0	0
127	rs15676	ENSG00000175287	PHYHD1	Protein coding	0	0	0	0	1	1	0	0
127	rs15676	ENSG00000136802	LRRC8A	Protein coding	0	0	0	0	0	1	0	0
128	rs746872	ENSG00000119383	PPP2R4	Protein coding	0	1	0	1	1	1	0	2
128	rs746872	ENSG00000188483	IER5L	Protein coding	0	0	0	1	0	0	0	1
128	rs746872	ENSG00000095321	CRAT	Protein coding	1	0	0	1	1	1	0	0
128	rs746872	ENSG00000167130	DOLPP1	Protein coding	0	0	1	1	1	1	0	0
128	rs746872	ENSG00000148343	FAM73B	Protein coding	0	0	0	0	1	1	0	0
128	rs746872	ENSG00000148341	SH3GLB2	Protein coding	0	0	0	0	1	1	0	0
128	rs746872	ENSG00000148331	ASB6	Protein coding	0	0	0	0	0	1	0	0
129	rs649129	ENSG00000148296	SURF6	Protein coding	1	0	0	0	0	0	0	0
129	rs649129	ENSG00000148297	MED22	Protein coding	0	1	0	0	0	0	0	0
129	rs649129	ENSG00000148303	RPL7A	Protein coding	0	0	1	0	0	0	0	0
129	rs649129	ENSG00000148290	SURF1	Protein coding	0	0	0	0	0	1	0	0
130	rs7860634	ENSG00000107187	LHX3	Protein coding	1	0	0	1	0	0	0	0
130	rs7860634	ENSG00000165661	QSOX2	Protein coding	0	1	0	0	0	0	0	0
130	rs7860634	ENSG00000238227	C9orf69	Protein coding	0	0	1	0	0	0	0	0
131	rs17134585	ENSG00000198610	AKR1C4	Protein coding	1	0	0	1	0	0	0	1
131	rs17134585	ENSG00000196326	AKR1CL1	Protein coding	0	1	0	1	0	0	0	0
131	rs17134585	ENSG00000196139	AKR1C3	Protein coding	0	0	1	0	1	1	0	0
132	rs1801222	ENSG00000107611	CUBN	Protein coding	1	0	0	1	0	0	1	0
132	rs1801222	ENSG00000107614	TRDMT1	Protein coding	0	1	0	0	0	0	0	0
132	rs1801222	ENSG00000026025	VIM	Protein coding	0	0	1	0	0	0	0	0
133	rs1171614	ENSG00000165449	SLC16A9	Protein coding	1	0	0	1	1	1	0	0
133	rs1171614	ENSG00000108091	CCDC6	Protein coding	0	1	0	0	1	1	0	0
133	rs1171614	ENSG00000235931	C10orf40	Protein coding	0	0	1	0	0	0	0	0
134	rs10882272	ENSG00000186188	FFAR4	Protein coding	1	0	0	1	0	1	0	0
134	rs10882272	ENSG00000138207	RBP4	Protein coding	0	1	0	1	1	1	0	0
134	rs10882272	ENSG00000095464	PDE6C	Protein coding	0	0	1	0	0	0	0	0
135	rs1074145	ENSG00000108242	CYP2C18	Protein coding	0	0	0	1	0	0	0	1
135	rs1074145	ENSG00000138109	CYP2C9	Protein coding	1	0	0	1	0	0	0	0
135	rs1074145	ENSG00000165841	CYP2C19	Protein coding	0	1	0	1	1	1	0	0
135	rs1074145	ENSG00000138115	CYP2C8	Protein coding	0	0	1	0	0	0	0	0
135	rs1074145	ENSG00000119969	HELLS	Protein coding	0	0	0	0	1	1	0	0
136	rs56322409	ENSG00000059573	ALDH18A1	Protein coding	1	0	0	1	1	1	0	0
136	rs56322409	ENSG00000119977	TCTN3	Protein coding	0	1	0	1	1	1	0	0
136	rs56322409	ENSG00000095637	SORBS1	Protein coding	0	0	1	0	0	0	0	0
136	rs56322409	ENSG00000138185	ENTPD1	Protein coding	0	0	0	1	1	1	0	0
136	rs56322409	ENSG00000270099	-	Protein coding	0	0	0	1	0	0	0	0
136	rs56322409	ENSG00000173088	C10orf131	Protein coding	0	0	0	0	0	1	0	0
136	rs56322409	ENSG00000188649	CC2D2B	Protein coding	0	0	0	0	0	1	0	0
137	rs603424	ENSG00000107593	PKD2L1	Protein coding	1	0	0	1	0	0	0	0
137	rs603424	ENSG00000196072	BLOC1S2	Protein coding	0	1	0	0	0	0	0	0
137	rs603424	ENSG00000099194	SCD	Protein coding	0	0	1	0	1	0	0	0
138	rs9527	ENSG00000166275	C10orf32	Protein coding	1	0	0	1	1	1	0	0
138	rs9527	ENSG00000270316	C10orf32-ASMT	Protein coding	0	1	0	1	0	0	0	0
138	rs9527	ENSG00000214435	AS3MT	Protein coding	0	0	1	1	1	1	0	0
138	rs9527	ENSG00000076685	NT5C2	Protein coding	0	0	0	0	1	1	0	0
138	rs9527	ENSG00000148842	CNNM2	Protein coding	0	0	0	0	1	1	0	0
138	rs9527	ENSG00000138111	TMEM180	Protein coding	0	0	0	0	1	1	0	0
138	rs9527	ENSG00000107882	SUFU	Protein coding	0	0	0	0	1	1	0	0
138	rs9527	ENSG00000138175	ARL3	Protein coding	0	0	0	0	1	1	0	0
138	rs9527	ENSG00000156398	SFXN2	Protein coding	0	0	0	0	1	1	0	0
138	rs9527	ENSG00000166272	WBP1L	Protein coding	0	0	0	0	0	1	0	0
138	rs9527	ENSG00000148843	PDCD11	Protein coding	0	0	0	0	0	1	0	0
139	rs11101730	ENSG00000148832	PAOX	Protein coding	1	0	0	1	1	1	0	0
139	rs11101730	ENSG00000268882	-	Protein coding	0	1	0	1	0	0	0	0
139	rs11101730	ENSG00000254536	-	Protein coding	0	0	1	1	0	0	0	0
139	rs11101730	ENSG00000148803	FUOM	Protein coding	0	0	0	0	1	1	0	0
139	rs11101730	ENSG00000127884	ECHS1	Protein coding	0	0	0	0	1	1	0	0
140	rs10741657	ENSG00000186104	CYP2R1	Protein coding	1	0	0	1	0	1	0	0
140	rs10741657	ENSG00000175868	CALCB	Protein coding	0	1	0	0	0	0	0	0
140	rs10741657	ENSG00000152270	PDE3B	Protein coding	0	0	1	0	0	0	0	0
140	rs10741657	ENSG00000133818	RRAS2	Protein coding	0	0	0	0	1	1	0	0
140	rs10741657	ENSG00000129083	COPB1	Protein coding	0	0	0	0	1	1	0	0
141	rs2403254	ENSG00000110756	HPS5	Protein coding	1	0	0	1	1	1	0	0
141	rs2403254	ENSG00000110768	GTF2H1	Protein coding	0	1	0	1	1	1	0	0
141	rs2403254	ENSG00000173432	SAA1	Protein coding	0	0	1	0	0	0	0	0
141	rs2403254	ENSG00000134333	LDHA	Protein coding	0	0	0	0	1	1	0	0
141	rs2403254	ENSG00000179826	MRGPRX3	Protein coding	0	0	0	0	0	1	0	0
141	rs2403254	ENSG00000074319	TSG101	Protein coding	0	0	0	0	0	1	0	0
142	rs3847502	ENSG00000110514	MADD	Protein coding	1	0	0	1	1	0	0	0
142	rs3847502	ENSG00000134571	MYBPC3	Protein coding	0	1	0	0	1	0	0	0
142	rs3847502	ENSG00000066336	SPI1	Protein coding	0	0	1	0	0	0	0	0
142	rs3847502	ENSG00000134575	ACP2	Protein coding	0	0	0	0	1	0	0	0
142	rs3847502	ENSG00000165916	PSMC3	Protein coding	0	0	0	0	1	0	0	0
142	rs3847502	ENSG00000172247	C1QTNF4	Protein coding	0	0	0	0	1	0	0	0
142	rs3847502	ENSG00000165912	PACSIN3	Protein coding	0	0	0	0	1	0	0	0
142	rs3847502	ENSG00000134569	LRP4	Protein coding	0	0	0	0	1	0	0	0
142	rs3847502	ENSG00000165917	RAPSN	Protein coding	0	0	0	0	1	0	0	0
142	rs3847502	ENSG00000109919	MTCH2	Protein coding	0	0	0	0	1	0	0	0
142	rs3847502	ENSG00000025434	NR1H3	Protein coding	0	0	0	0	1	0	0	0
143	rs174548	ENSG00000134824	FADS2	Protein coding	1	0	0	1	1	1	0	0
143	rs174548	ENSG00000149485	FADS1	Protein coding	0	1	0	1	1	1	0	0
143	rs174548	ENSG00000168496	FEN1	Protein coding	0	0	1	1	0	1	0	0
143	rs174548	ENSG00000124920	MYRF	Protein coding	0	0	0	1	0	1	0	0
143	rs174548	ENSG00000134825	TMEM258	Protein coding	0	0	0	1	1	1	0	0
143	rs174548	ENSG00000221968	FADS3	Protein coding	0	0	0	0	1	1	0	0
143	rs174548	ENSG00000167986	DDB1	Protein coding	0	0	0	0	1	1	0	0
144	rs3017098	ENSG00000149021	SCGB1A1	Protein coding	1	0	0	1	0	0	0	0
144	rs3017098	ENSG00000162174	ASRGL1	Protein coding	0	1	0	0	0	1	0	0
144	rs3017098	ENSG00000124942	AHNAK	Protein coding	0	0	1	0	0	0	0	0
144	rs3017098	ENSG00000124939	SCGB2A1	Protein coding	0	0	0	0	1	1	0	0
145	rs504915	ENSG00000110076	NRXN2	Protein coding	1	0	0	1	1	1	0	0
145	rs504915	ENSG00000068831	RASGRP2	Protein coding	0	1	0	0	0	1	0	0
145	rs504915	ENSG00000068976	PYGM	Protein coding	0	0	1	0	0	0	0	0
145	rs504915	ENSG00000197891	SLC22A12	Protein coding	0	0	0	1	0	0	0	0
145	rs504915	ENSG00000133895	MEN1	Protein coding	0	0	0	0	1	1	0	0
145	rs504915	ENSG00000171219	CDC42BPG	Protein coding	0	0	0	0	0	1	0	0
146	rs12288023	ENSG00000132744	ACY3	Protein coding	1	0	0	1	1	1	0	0
146	rs12288023	ENSG00000132746	ALDH3B2	Protein coding	0	1	0	1	0	1	0	0
146	rs12288023	ENSG00000167800	TBX10	Protein coding	0	0	1	0	0	0	0	0
147	rs2229738	ENSG00000110090	CPT1A	Protein coding	1	0	0	1	0	0	1	0
147	rs2229738	ENSG00000132749	MTL5	Protein coding	0	1	0	0	0	0	0	0
147	rs2229738	ENSG00000197345	MRPL21	Protein coding	0	0	1	0	1	0	0	0
147	rs2229738	ENSG00000132740	IGHMBP2	Protein coding	0	0	0	0	1	0	0	0
148	rs12785878	ENSG00000172890	NADSYN1	Protein coding	1	0	0	1	1	1	0	1
148	rs12785878	ENSG00000172893	DHCR7	Protein coding	0	1	0	1	1	1	0	1
148	rs12785878	ENSG00000244411	KRTAP5-7	Protein coding	0	0	1	0	1	1	0	0
148	rs12785878	ENSG00000204572	KRTAP5-10	Protein coding	0	0	0	0	1	1	0	0
148	rs12785878	ENSG00000241233	KRTAP5-8	Protein coding	0	0	0	0	1	1	0	0
148	rs12785878	ENSG00000254997	KRTAP5-9	Protein coding	0	0	0	0	1	1	0	0
149	rs499974	ENSG00000166391	MOGAT2	Protein coding	1	0	0	0	0	0	0	0
149	rs499974	ENSG00000062282	DGAT2	Protein coding	0	1	0	0	0	0	0	0
149	rs499974	ENSG00000198382	UVRAG	Protein coding	0	0	1	0	0	0	0	0
150	rs7130284	ENSG00000086991	NOX4	Protein coding	1	0	0	1	0	1	0	0
150	rs7130284	ENSG00000077498	TYR	Protein coding	0	1	0	0	0	0	0	0
150	rs7130284	ENSG00000214414	TRIM77	Protein coding	0	0	1	0	0	0	0	0
151	rs10830963	ENSG00000134640	MTNR1B	Protein coding	1	0	0	1	0	0	0	0
151	rs10830963	ENSG00000165323	FAT3	Protein coding	0	1	0	0	0	0	0	0
151	rs10830963	ENSG00000180773	SLC36A4	Protein coding	0	0	1	0	0	0	0	0
152	rs507080	ENSG00000118094	TREH	Protein coding	1	0	0	1	1	1	0	0
152	rs507080	ENSG00000019144	PHLDB1	Protein coding	0	1	0	1	1	1	0	0
152	rs507080	ENSG00000110367	DDX6	Protein coding	0	0	1	0	0	0	0	0
152	rs507080	ENSG00000095139	ARCN1	Protein coding	0	0	0	1	0	0	0	0
153	rs499368	ENSG00000111181	SLC6A12	Protein coding	1	0	0	1	1	0	0	0
153	rs499368	ENSG00000010379	SLC6A13	Protein coding	0	1	0	0	0	0	0	0
153	rs499368	ENSG00000120645	IQSEC3	Protein coding	0	0	1	0	0	0	0	0
154	rs2970818	ENSG00000047621	C12orf4	Protein coding	1	0	0	1	0	0	0	0
154	rs2970818	ENSG00000111247	RAD51AP1	Protein coding	0	1	0	0	0	0	0	0
154	rs2970818	ENSG00000111241	FGF6	Protein coding	0	0	1	0	0	0	0	0
155	rs2110073	ENSG00000111684	LPCAT3	Protein coding	0	0	0	1	1	1	0	1
155	rs2110073	ENSG00000126749	EMG1	Protein coding	1	0	0	1	1	1	0	0
155	rs2110073	ENSG00000215021	PHB2	Protein coding	0	1	0	1	0	0	0	0
155	rs2110073	ENSG00000111679	PTPN6	Protein coding	0	0	1	1	0	0	0	0
155	rs2110073	ENSG00000182326	C1S	Protein coding	0	0	0	1	0	0	0	0
155	rs2110073	ENSG00000111678	C12orf57	Protein coding	0	0	0	0	1	1	0	0
155	rs2110073	ENSG00000010626	LRRC23	Protein coding	0	0	0	0	1	1	0	0
155	rs2110073	ENSG00000111676	ATN1	Protein coding	0	0	0	0	1	1	0	0
156	rs4554975	ENSG00000139209	SLC38A4	Protein coding	1	0	0	1	0	0	0	0
156	rs4554975	ENSG00000139211	AMIGO2	Protein coding	0	1	0	0	0	0	0	0
156	rs4554975	ENSG00000179715	PCED1B	Protein coding	0	0	1	0	0	0	0	0
157	rs2657879	ENSG00000135423	GLS2	Protein coding	1	0	0	1	0	0	1	0
157	rs2657879	ENSG00000176422	SPRYD4	Protein coding	0	1	0	1	1	1	0	0
157	rs2657879	ENSG00000135517	MIP	Protein coding	0	0	1	1	0	0	0	0
157	rs2657879	ENSG00000076067	RBMS2	Protein coding	0	0	0	1	1	1	0	0
158	rs7954638	ENSG00000165972	CCDC38	Protein coding	1	0	0	1	1	1	0	0
158	rs7954638	ENSG00000139343	SNRPF	Protein coding	0	1	0	0	0	0	0	0
158	rs7954638	ENSG00000139344	AMDHD1	Protein coding	0	0	1	1	1	1	0	0
158	rs7954638	ENSG00000084110	HAL	Protein coding	0	0	0	0	1	1	0	0
159	rs1718309	ENSG00000171759	PAH	Protein coding	1	0	0	1	0	1	0	1
159	rs1718309	ENSG00000139352	ASCL1	Protein coding	0	1	0	0	0	0	0	0
159	rs1718309	ENSG00000257860	-	Protein coding	0	0	1	0	0	0	0	0
160	rs2241210	ENSG00000151148	UBE3B	Protein coding	1	0	0	1	0	0	0	1
160	rs2241210	ENSG00000110906	KCTD10	Protein coding	0	1	0	1	1	1	0	1
160	rs2241210	ENSG00000139428	MMAB	Protein coding	0	0	1	1	1	1	0	1
160	rs2241210	ENSG00000110921	MVK	Protein coding	0	0	0	1	1	1	0	0
160	rs2241210	ENSG00000174527	MYO1H	Protein coding	0	0	0	1	1	1	0	0
160	rs2241210	ENSG00000076248	UNG	Protein coding	0	0	0	0	1	1	0	0
160	rs2241210	ENSG00000139445	FOXN4	Protein coding	0	0	0	0	1	1	0	0
160	rs2241210	ENSG00000204856	FAM216A	Protein coding	0	0	0	0	0	1	0	0
161	rs2066938	ENSG00000122971	ACADS	Protein coding	0	1	0	1	1	1	0	1
161	rs2066938	ENSG00000175970	UNC119B	Protein coding	1	0	0	1	1	1	0	0
161	rs2066938	ENSG00000110917	MLEC	Protein coding	0	0	1	1	1	1	0	0
161	rs2066938	ENSG00000157837	SPPL3	Protein coding	0	0	0	0	1	1	0	0
161	rs2066938	ENSG00000157895	C12orf43	Protein coding	0	0	0	0	1	1	0	0
162	rs838876	ENSG00000073060	SCARB1	Protein coding	1	0	0	1	0	0	0	0
162	rs838876	ENSG00000150991	UBC	Protein coding	0	1	0	0	0	0	0	0
162	rs838876	ENSG00000150990	DHX37	Protein coding	0	0	1	0	0	0	0	0
163	rs11619319	ENSG00000139515	PDX1	Protein coding	1	0	0	1	0	0	0	0
163	rs11619319	ENSG00000180389	ATP5EP2	Protein coding	0	1	0	0	0	0	0	0
163	rs11619319	ENSG00000165556	CDX2	Protein coding	0	0	1	0	0	0	0	0
164	rs4941615	ENSG00000136143	SUCLA2	Protein coding	1	0	0	1	1	1	0	0
164	rs4941615	ENSG00000136159	NUDT15	Protein coding	0	1	0	0	0	0	0	0
164	rs4941615	ENSG00000136146	MED4	Protein coding	0	0	1	0	0	0	0	0
165	rs7157785	ENSG00000126821	SGPP1	Protein coding	1	0	0	0	0	0	0	0
165	rs7157785	ENSG00000054654	SYNE2	Protein coding	0	1	0	0	0	0	0	0
165	rs7157785	ENSG00000140006	WDR89	Protein coding	0	0	1	0	0	0	0	0
165	rs7157785	ENSG00000140009	ESR2	Protein coding	0	0	0	0	0	1	0	0
166	rs7159888	ENSG00000033170	FUT8	Protein coding	1	0	0	0	0	0	0	0
166	rs7159888	ENSG00000125952	MAX	Protein coding	0	1	0	0	0	0	0	0
166	rs7159888	ENSG00000257365	FNTB	Protein coding	0	0	1	0	0	0	0	0
167	rs2011069	ENSG00000066735	KIF26A	Protein coding	1	0	0	1	0	1	0	0
167	rs2011069	ENSG00000166183	ASPG	Protein coding	0	1	0	0	0	0	0	0
167	rs2011069	ENSG00000156414	TDRD9	Protein coding	0	0	1	0	0	0	0	0
168	rs4983559	ENSG00000179627	ZBTB42	Protein coding	1	0	0	1	0	0	0	0
168	rs4983559	ENSG00000142208	AKT1	Protein coding	0	1	0	1	1	1	0	0
168	rs4983559	ENSG00000184990	SIVA1	Protein coding	0	0	1	0	1	1	0	0
168	rs4983559	ENSG00000185100	ADSSL1	Protein coding	0	0	0	0	1	1	0	0
168	rs4983559	ENSG00000184601	C14orf180	Protein coding	0	0	0	0	0	1	0	0
169	rs9635324	ENSG00000128928	IVD	Protein coding	1	0	0	1	1	1	0	0
169	rs9635324	ENSG00000128944	KNSTRN	Protein coding	0	1	0	0	1	1	0	0
169	rs9635324	ENSG00000140320	BAHD1	Protein coding	0	0	1	0	1	1	0	0
169	rs9635324	ENSG00000140323	DISP2	Protein coding	0	0	0	0	1	1	0	0
170	rs1153858	ENSG00000171766	GATM	Protein coding	1	0	0	1	1	1	0	1
170	rs1153858	ENSG00000171763	SPATA5L1	Protein coding	0	1	0	1	1	1	0	1
170	rs1153858	ENSG00000166920	C15orf48	Protein coding	0	0	1	1	0	0	0	0
170	rs1153858	ENSG00000137860	SLC28A2	Protein coding	0	0	0	0	1	1	0	0
170	rs1153858	ENSG00000104154	SLC30A4	Protein coding	0	0	0	0	1	1	0	0
170	rs1153858	ENSG00000140254	DUOXA1	Protein coding	0	0	0	0	0	1	0	0
170	rs1153858	ENSG00000137857	DUOX1	Protein coding	0	0	0	0	0	1	0	0
170	rs1153858	ENSG00000138606	SHF	Protein coding	0	0	0	0	0	1	0	0
170	rs1153858	ENSG00000140279	DUOX2	Protein coding	0	0	0	0	0	1	0	0
171	rs1365505	ENSG00000140284	SLC27A2	Protein coding	1	0	0	1	1	1	0	1
171	rs1365505	ENSG00000104043	ATP8B4	Protein coding	0	1	0	1	0	0	0	0
171	rs1365505	ENSG00000140287	HDC	Protein coding	0	0	1	0	0	0	0	0
172	rs2414095	ENSG00000137869	CYP19A1	Protein coding	1	0	0	1	1	1	0	0
172	rs2414095	ENSG00000186417	GLDN	Protein coding	0	1	0	0	0	1	0	0
172	rs2414095	ENSG00000183578	TNFAIP8L3	Protein coding	0	0	1	0	0	0	0	0
172	rs2414095	ENSG00000138600	SPPL2A	Protein coding	0	0	0	0	0	1	0	0
173	rs1532085	ENSG00000128918	ALDH1A2	Protein coding	1	0	0	1	0	0	0	0
173	rs1532085	ENSG00000166035	LIPC	Protein coding	0	1	0	0	0	0	0	0
173	rs1532085	ENSG00000137845	ADAM10	Protein coding	0	0	1	0	0	0	0	0
174	rs2404602	ENSG00000140386	SCAPER	Protein coding	1	0	0	1	1	1	0	0
174	rs2404602	ENSG00000117906	RCN2	Protein coding	0	1	0	0	0	0	0	0
174	rs2404602	ENSG00000140368	PSTPIP1	Protein coding	0	0	1	0	0	0	0	0
175	rs2007084	ENSG00000166825	ANPEP	Protein coding	1	0	0	1	1	1	0	1
175	rs2007084	ENSG00000188095	MESP2	Protein coding	0	1	0	0	0	0	0	0
175	rs2007084	ENSG00000157823	AP3S2	Protein coding	0	0	1	0	0	0	0	0
175	rs2007084	ENSG00000213471	TTLL13	Protein coding	0	0	0	0	0	1	0	0
175	rs2007084	ENSG00000166821	PEX11A	Protein coding	0	0	0	0	0	1	0	0
175	rs2007084	ENSG00000166819	PLIN1	Protein coding	0	0	0	0	0	1	0	0
176	rs17702912	ENSG00000140750	ARHGAP17	Protein coding	1	0	0	1	0	0	0	0
176	rs17702912	ENSG00000158865	SLC5A11	Protein coding	0	1	0	1	1	1	0	0
176	rs17702912	ENSG00000205629	LCMT1	Protein coding	0	0	1	0	0	0	0	0
177	rs247616	ENSG00000087237	CETP	Protein coding	1	0	0	1	1	1	0	0
177	rs247616	ENSG00000051108	HERPUD1	Protein coding	0	1	0	0	0	0	0	0
177	rs247616	ENSG00000140853	NLRC5	Protein coding	0	0	1	0	1	1	0	0
177	rs247616	ENSG00000125124	BBS2	Protein coding	0	0	0	0	1	0	0	0
178	rs12709013	ENSG00000125166	GOT2	Protein coding	1	0	0	0	1	1	0	0
178	rs12709013	ENSG00000103042	SLC38A7	Protein coding	0	1	0	0	1	1	0	0
178	rs12709013	ENSG00000125107	CNOT1	Protein coding	0	0	1	0	0	0	0	0
179	rs16942887	ENSG00000188038	NRN1L	Protein coding	0	1	0	1	0	1	0	1
179	rs16942887	ENSG00000124067	SLC12A4	Protein coding	0	0	0	1	1	1	0	1
179	rs16942887	ENSG00000167264	DUS2	Protein coding	0	0	0	1	1	1	0	1
179	rs16942887	ENSG00000159792	PSKH1	Protein coding	1	0	0	1	0	0	0	0
179	rs16942887	ENSG00000038358	EDC4	Protein coding	0	0	1	1	0	0	0	0
179	rs16942887	ENSG00000072736	NFATC3	Protein coding	0	0	0	1	1	1	0	0
179	rs16942887	ENSG00000102898	NUTF2	Protein coding	0	0	0	1	0	0	0	0
179	rs16942887	ENSG00000102901	CENPT	Protein coding	0	0	0	1	0	0	0	0
179	rs16942887	ENSG00000102904	TSNAXIP1	Protein coding	0	0	0	1	1	1	0	0
179	rs16942887	ENSG00000141084	RANBP10	Protein coding	0	0	0	1	0	1	0	0
179	rs16942887	ENSG00000141086	CTRL	Protein coding	0	0	0	1	1	1	0	0
179	rs16942887	ENSG00000141096	DPEP3	Protein coding	0	0	0	1	1	1	0	0
179	rs16942887	ENSG00000141098	GFOD2	Protein coding	0	0	0	1	1	1	0	0
179	rs16942887	ENSG00000167261	DPEP2	Protein coding	0	0	0	1	0	0	0	0
179	rs16942887	ENSG00000168286	THAP11	Protein coding	0	0	0	1	0	0	0	0
179	rs16942887	ENSG00000182810	DDX28	Protein coding	0	0	0	1	0	0	0	0
179	rs16942887	ENSG00000205220	PSMB10	Protein coding	0	0	0	1	1	1	0	0
179	rs16942887	ENSG00000213398	LCAT	Protein coding	0	0	0	1	1	1	0	0
179	rs16942887	ENSG00000261884	-	Protein coding	0	0	0	1	0	0	0	0
179	rs16942887	ENSG00000102977	ACD	Protein coding	0	0	0	0	1	1	0	0
179	rs16942887	ENSG00000132600	PRMT7	Protein coding	0	0	0	0	1	1	0	0
179	rs16942887	ENSG00000103066	PLA2G15	Protein coding	0	0	0	0	0	1	0	0
179	rs16942887	ENSG00000124074	ENKD1	Protein coding	0	0	0	0	0	1	0	0
179	rs16942887	ENSG00000102890	ELMO3	Protein coding	0	0	0	0	0	1	0	0
179	rs16942887	ENSG00000159720	ATP6V0D1	Protein coding	0	0	0	0	0	1	0	0
179	rs16942887	ENSG00000102981	PARD6A	Protein coding	0	0	0	0	0	1	0	0
179	rs16942887	ENSG00000103067	ESRP2	Protein coding	0	0	0	0	0	1	0	0
179	rs16942887	ENSG00000176387	HSD11B2	Protein coding	0	0	0	0	0	1	0	0
179	rs16942887	ENSG00000103064	SLC7A6	Protein coding	0	0	0	0	0	1	0	0
180	rs74249229	ENSG00000198373	WWP2	Protein coding	1	0	0	1	0	0	0	0
180	rs74249229	ENSG00000157322	CLEC18A	Protein coding	0	1	0	1	0	0	0	0
180	rs74249229	ENSG00000090857	PDPR	Protein coding	0	0	1	1	0	0	0	0
180	rs74249229	ENSG00000090861	AARS	Protein coding	0	0	0	1	0	0	0	0
180	rs74249229	ENSG00000157335	CLEC18C	Protein coding	0	0	0	1	1	1	0	0
180	rs74249229	ENSG00000157349	DDX19B	Protein coding	0	0	0	1	0	1	0	0
180	rs74249229	ENSG00000168872	DDX19A	Protein coding	0	0	0	1	0	1	0	0
180	rs74249229	ENSG00000223496	EXOSC6	Protein coding	0	0	0	1	0	1	0	0
180	rs74249229	ENSG00000260537	-	Protein coding	0	0	0	1	0	0	0	0
180	rs74249229	ENSG00000269746	-	Protein coding	0	0	0	1	0	0	0	0
180	rs74249229	ENSG00000269866	-	Protein coding	0	0	0	1	0	0	0	0
181	rs4788815	ENSG00000198650	TAT	Protein coding	1	0	0	0	0	0	0	0
181	rs4788815	ENSG00000140832	MARVELD3	Protein coding	0	1	0	0	1	1	0	0
181	rs4788815	ENSG00000157429	ZNF19	Protein coding	0	0	1	0	0	0	0	0
181	rs4788815	ENSG00000166747	AP1G1	Protein coding	0	0	0	0	1	1	0	0
181	rs4788815	ENSG00000040199	PHLPP2	Protein coding	0	0	0	0	1	1	0	0
181	rs4788815	ENSG00000182149	IST1	Protein coding	0	0	0	0	1	1	0	0
182	rs2000999	ENSG00000140830	TXNL4B	Protein coding	1	0	0	1	1	1	0	0
182	rs2000999	ENSG00000261701	HPR	Protein coding	0	1	0	1	1	1	0	0
182	rs2000999	ENSG00000257017	HP	Protein coding	0	0	1	1	1	1	0	0
182	rs2000999	ENSG00000118557	PMFBP1	Protein coding	0	0	0	1	0	0	0	0
182	rs2000999	ENSG00000140829	DHX38	Protein coding	0	0	0	1	0	0	0	0
182	rs2000999	ENSG00000102967	DHODH	Protein coding	0	0	0	0	1	1	0	0
183	rs10083777	ENSG00000166451	CENPN	Protein coding	1	0	0	1	1	0	0	0
183	rs10083777	ENSG00000166454	ATMIN	Protein coding	0	1	0	1	1	0	0	0
183	rs10083777	ENSG00000103121	CMC2	Protein coding	0	0	1	0	0	0	0	0
183	rs10083777	ENSG00000140905	GCSH	Protein coding	0	0	0	0	1	0	0	0
184	rs6564851	ENSG00000135697	BCMO1	Protein coding	1	0	0	0	0	0	0	0
184	rs6564851	ENSG00000261609	GAN	Protein coding	0	1	0	0	0	0	0	0
184	rs6564851	ENSG00000140905	GCSH	Protein coding	0	0	1	0	0	0	0	0
185	rs8051149	ENSG00000103257	SLC7A5	Protein coding	1	0	0	1	1	1	0	0
185	rs8051149	ENSG00000174990	CA5A	Protein coding	0	1	0	0	0	0	0	0
185	rs8051149	ENSG00000104731	KLHDC4	Protein coding	0	0	1	0	0	0	0	0
186	rs154657	ENSG00000131165	CHMP1A	Protein coding	1	0	0	1	1	1	0	0
186	rs154657	ENSG00000015413	DPEP1	Protein coding	0	1	0	1	0	0	0	0
186	rs154657	ENSG00000167523	SPATA33	Protein coding	0	0	1	1	1	1	0	0
186	rs154657	ENSG00000185324	CDK10	Protein coding	0	0	0	1	1	1	0	0
186	rs154657	ENSG00000260259	-	Protein coding	0	0	0	1	1	1	0	0
186	rs154657	ENSG00000158792	SPATA2L	Protein coding	0	0	0	0	1	1	0	0
186	rs154657	ENSG00000140995	DEF8	Protein coding	0	0	0	0	1	1	0	0
186	rs154657	ENSG00000003249	DBNDD1	Protein coding	0	0	0	0	1	1	0	0
186	rs154657	ENSG00000141002	TCF25	Protein coding	0	0	0	0	1	1	0	0
186	rs154657	ENSG00000204991	SPIRE2	Protein coding	0	0	0	0	1	1	0	0
186	rs154657	ENSG00000187741	FANCA	Protein coding	0	0	0	0	1	1	0	0
186	rs154657	ENSG00000075399	VPS9D1	Protein coding	0	0	0	0	1	1	0	0
186	rs154657	ENSG00000141013	GAS8	Protein coding	0	0	0	0	0	1	0	0
186	rs154657	ENSG00000221819	C16orf3	Protein coding	0	0	0	0	0	1	0	0
186	rs154657	ENSG00000178773	CPNE7	Protein coding	0	0	0	0	0	1	0	0
187	rs172642	ENSG00000141485	SLC13A5	Protein coding	1	0	0	1	0	0	0	0
187	rs172642	ENSG00000212734	C17orf100	Protein coding	0	1	0	0	0	0	0	0
187	rs172642	ENSG00000108590	MED31	Protein coding	0	0	1	0	0	0	0	0
188	rs2271316	ENSG00000215067	-	Protein coding	1	0	0	1	0	0	0	0
188	rs2271316	ENSG00000219200	RNASEK	Protein coding	0	1	0	1	0	0	0	0
188	rs2271316	ENSG00000269871	-	Protein coding	0	0	1	1	0	0	0	0
188	rs2271316	ENSG00000108839	ALOX12	Protein coding	0	0	0	1	1	1	0	0
188	rs2271316	ENSG00000161939	RNASEK-C17orf49	Protein coding	0	0	0	1	0	0	0	0
188	rs2271316	ENSG00000258315	C17orf49	Protein coding	0	0	0	1	0	0	0	0
189	rs12150660	ENSG00000129214	SHBG	Protein coding	1	0	0	1	1	1	0	0
189	rs12150660	ENSG00000129245	FXR2	Protein coding	0	1	0	1	0	0	0	0
189	rs12150660	ENSG00000268503	-	Protein coding	0	0	1	1	0	0	0	0
189	rs12150660	ENSG00000129194	SOX15	Protein coding	0	0	0	1	0	0	0	0
189	rs12150660	ENSG00000129255	MPDU1	Protein coding	0	0	0	1	0	0	0	0
189	rs12150660	ENSG00000141504	SAT2	Protein coding	0	0	0	1	1	1	0	0
189	rs12150660	ENSG00000239697	TNFSF12	Protein coding	0	0	0	0	1	1	0	0
189	rs12150660	ENSG00000161955	TNFSF13	Protein coding	0	0	0	0	1	1	0	0
189	rs12150660	ENSG00000129226	CD68	Protein coding	0	0	0	0	1	1	0	0
189	rs12150660	ENSG00000170175	CHRNB1	Protein coding	0	0	0	0	1	1	0	0
189	rs12150660	ENSG00000129244	ATP1B2	Protein coding	0	0	0	0	0	1	0	0
190	rs748196	ENSG00000133027	PEMT	Protein coding	1	0	0	1	1	1	0	0
190	rs748196	ENSG00000108551	RASD1	Protein coding	0	1	0	0	0	0	0	0
190	rs748196	ENSG00000141026	MED9	Protein coding	0	0	1	0	0	0	0	0
190	rs748196	ENSG00000108557	RAI1	Protein coding	0	0	0	0	0	1	0	0
190	rs748196	ENSG00000175662	TOM1L2	Protein coding	0	0	0	0	0	1	0	0
191	rs113612868	ENSG00000173991	TCAP	Protein coding	1	0	0	1	0	0	0	0
191	rs113612868	ENSG00000131748	STARD3	Protein coding	0	1	0	1	1	1	0	0
191	rs113612868	ENSG00000141744	PNMT	Protein coding	0	0	1	1	1	1	0	0
191	rs113612868	ENSG00000167914	GSDMA	Protein coding	0	0	0	0	1	1	0	0
191	rs113612868	ENSG00000161395	PGAP3	Protein coding	0	0	0	0	1	1	0	0
191	rs113612868	ENSG00000141748	ARL5C	Protein coding	0	0	0	0	1	1	0	0
191	rs113612868	ENSG00000172057	ORMDL3	Protein coding	0	0	0	0	1	1	0	0
191	rs113612868	ENSG00000131771	PPP1R1B	Protein coding	0	0	0	0	1	1	0	0
191	rs113612868	ENSG00000141736	ERBB2	Protein coding	0	0	0	0	1	1	0	0
191	rs113612868	ENSG00000073605	GSDMB	Protein coding	0	0	0	0	1	1	0	0
192	rs4343	ENSG00000159640	ACE	Protein coding	1	0	0	1	1	1	0	0
192	rs4343	ENSG00000264813	-	Protein coding	0	1	0	1	0	0	0	0
192	rs4343	ENSG00000173826	KCNH6	Protein coding	0	0	1	0	1	1	0	0
192	rs4343	ENSG00000108592	FTSJ3	Protein coding	0	0	0	0	1	1	0	0
192	rs4343	ENSG00000087191	PSMC5	Protein coding	0	0	0	0	1	1	0	0
192	rs4343	ENSG00000213218	CSH2	Protein coding	0	0	0	0	1	1	0	0
192	rs4343	ENSG00000198231	DDX42	Protein coding	0	0	0	0	0	1	0	0
193	rs1801689	ENSG00000091583	APOH	Protein coding	1	0	0	1	0	0	1	0
193	rs1801689	ENSG00000154240	CEP112	Protein coding	0	1	0	0	0	0	0	0
193	rs1801689	ENSG00000154229	PRKCA	Protein coding	0	0	1	1	0	0	0	0
194	rs7343008	ENSG00000141446	ESCO1	Protein coding	0	0	0	1	1	1	0	1
194	rs7343008	ENSG00000158201	ABHD3	Protein coding	1	0	0	1	0	0	0	0
194	rs7343008	ENSG00000101752	MIB1	Protein coding	0	1	0	1	0	0	0	0
194	rs7343008	ENSG00000167088	SNRPD1	Protein coding	0	0	1	1	1	1	0	0
194	rs7343008	ENSG00000141449	GREB1L	Protein coding	0	0	0	1	0	0	0	0
195	rs1667255	ENSG00000118271	TTR	Protein coding	1	0	0	1	0	0	0	0
195	rs1667255	ENSG00000118276	B4GALT6	Protein coding	0	1	0	0	1	1	0	0
195	rs1667255	ENSG00000046604	DSG2	Protein coding	0	0	1	0	0	1	0	0
196	rs7227483	ENSG00000132874	SLC14A2	Protein coding	1	0	0	1	0	0	0	0
196	rs7227483	ENSG00000141469	SLC14A1	Protein coding	0	1	0	0	0	0	0	0
196	rs7227483	ENSG00000197046	SIGLEC15	Protein coding	0	0	1	0	0	0	0	0
197	rs4939883	ENSG00000101670	LIPG	Protein coding	1	0	0	0	1	1	0	0
197	rs4939883	ENSG00000167315	ACAA2	Protein coding	0	1	0	0	0	0	0	0
197	rs4939883	ENSG00000265681	RPL17	Protein coding	0	0	1	0	0	0	0	0
198	rs2100944	ENSG00000090661	CERS4	Protein coding	1	0	0	1	1	1	0	0
198	rs2100944	ENSG00000142449	FBN3	Protein coding	0	1	0	0	0	0	0	0
198	rs2100944	ENSG00000167775	CD320	Protein coding	0	0	1	0	0	0	0	0
199	rs116843064	ENSG00000167772	ANGPTL4	Protein coding	1	0	0	1	0	0	1	0
199	rs116843064	ENSG00000186994	KANK3	Protein coding	0	1	0	0	0	0	0	0
199	rs116843064	ENSG00000185236	RAB11B	Protein coding	0	0	1	0	0	0	0	0
200	rs6511720	ENSG00000130164	LDLR	Protein coding	1	0	0	1	0	0	0	0
200	rs6511720	ENSG00000127616	SMARCA4	Protein coding	0	1	0	0	0	1	0	0
200	rs6511720	ENSG00000161888	SPC24	Protein coding	0	0	1	0	0	0	0	0
200	rs6511720	ENSG00000244165	P2RY11	Protein coding	0	0	0	0	0	1	0	0
201	rs8012	ENSG00000105607	GCDH	Protein coding	1	0	0	1	1	1	1	0
201	rs8012	ENSG00000161860	SYCE2	Protein coding	0	1	0	1	1	1	0	0
201	rs8012	ENSG00000105610	KLF1	Protein coding	0	0	1	0	0	0	0	0
201	rs8012	ENSG00000179115	FARSA	Protein coding	0	0	0	1	1	1	0	0
201	rs8012	ENSG00000179218	CALR	Protein coding	0	0	0	1	1	1	0	0
201	rs8012	ENSG00000179262	RAD23A	Protein coding	0	0	0	1	0	0	0	0
201	rs8012	ENSG00000179271	GADD45GIP1	Protein coding	0	0	0	1	0	0	0	0
201	rs8012	ENSG00000179284	DAND5	Protein coding	0	0	0	1	0	0	0	0
201	rs8012	ENSG00000167815	PRDX2	Protein coding	0	0	0	0	1	1	0	0
201	rs8012	ENSG00000095066	HOOK2	Protein coding	0	0	0	0	1	1	0	0
202	rs2108622	ENSG00000186115	CYP4F2	Protein coding	1	0	0	1	1	1	1	0
202	rs2108622	ENSG00000171903	CYP4F11	Protein coding	0	1	0	0	1	1	0	0
202	rs2108622	ENSG00000176231	OR10H4	Protein coding	0	0	1	0	0	0	0	0
202	rs2108622	ENSG00000186529	CYP4F3	Protein coding	0	0	0	0	0	1	0	0
203	rs4808136	ENSG00000105656	ELL	Protein coding	1	0	0	1	1	1	0	0
203	rs4808136	ENSG00000105701	FKBP8	Protein coding	0	1	0	0	0	0	0	0
203	rs4808136	ENSG00000105700	KXD1	Protein coding	0	0	1	0	0	0	0	0
203	rs4808136	ENSG00000105655	ISYNA1	Protein coding	0	0	0	1	1	1	0	0
203	rs4808136	ENSG00000130511	SSBP4	Protein coding	0	0	0	1	1	1	0	0
203	rs4808136	ENSG00000175489	LRRC25	Protein coding	0	0	0	0	1	1	0	0
203	rs4808136	ENSG00000130517	PGPEP1	Protein coding	0	0	0	0	1	1	0	0
203	rs4808136	ENSG00000006016	CRLF1	Protein coding	0	0	0	0	0	1	0	0
204	rs8101881	ENSG00000021488	SLC7A9	Protein coding	1	0	0	1	1	1	0	0
204	rs8101881	ENSG00000121289	CEP89	Protein coding	0	1	0	1	0	1	0	0
204	rs8101881	ENSG00000173809	TDRD12	Protein coding	0	0	1	0	1	1	0	0
204	rs8101881	ENSG00000213965	NUDT19	Protein coding	0	0	0	0	1	1	0	0
204	rs8101881	ENSG00000105185	PDCD5	Protein coding	0	0	0	0	1	1	0	0
205	rs56113850	ENSG00000255974	CYP2A6	Protein coding	1	0	0	1	0	0	0	0
205	rs56113850	ENSG00000268797	-	Protein coding	0	1	0	1	0	0	0	0
205	rs56113850	ENSG00000198077	CYP2A7	Protein coding	0	0	1	0	1	0	0	0
205	rs56113850	ENSG00000269858	EGLN2	Protein coding	0	0	0	0	1	0	0	0
206	rs2547231	ENSG00000105398	SULT2A1	Protein coding	1	0	0	1	1	1	0	0
206	rs2547231	ENSG00000259009	TPRX2P	Protein coding	0	1	0	1	0	0	0	0
206	rs2547231	ENSG00000105392	CRX	Protein coding	0	0	1	0	0	0	0	0
207	rs2287921	ENSG00000105538	RASIP1	Protein coding	1	0	0	1	1	1	0	1
207	rs2287921	ENSG00000176909	MAMSTR	Protein coding	0	1	0	1	1	1	0	0
207	rs2287921	ENSG00000182264	IZUMO1	Protein coding	0	0	1	1	1	1	0	0
207	rs2287921	ENSG00000174951	FUT1	Protein coding	0	0	0	1	0	0	0	0
207	rs2287921	ENSG00000176920	FUT2	Protein coding	0	0	0	0	1	1	0	0
207	rs2287921	ENSG00000142233	NTN5	Protein coding	0	0	0	0	1	1	0	0
207	rs2287921	ENSG00000105523	FAM83E	Protein coding	0	0	0	0	1	1	0	0
207	rs2287921	ENSG00000063176	SPHK2	Protein coding	0	0	0	0	0	1	0	0
207	rs2287921	ENSG00000105483	CARD8	Protein coding	0	0	0	0	0	1	0	0
208	rs2576452	ENSG00000167608	TMC4	Protein coding	1	0	0	1	1	1	0	1
208	rs2576452	ENSG00000125505	MBOAT7	Protein coding	0	1	0	1	1	1	0	0
208	rs2576452	ENSG00000105617	LENG1	Protein coding	0	0	1	0	0	0	0	0
209	rs4814176	ENSG00000172296	SPTLC3	Protein coding	1	0	0	0	1	1	0	0
209	rs4814176	ENSG00000101230	ISM1	Protein coding	0	1	0	0	0	0	0	0
209	rs4814176	ENSG00000089123	TASP1	Protein coding	0	0	1	0	0	0	0	0
210	rs6048216	ENSG00000125798	FOXA2	Protein coding	1	0	0	0	0	0	0	0
210	rs6048216	ENSG00000132671	SSTR4	Protein coding	0	1	0	0	0	0	0	0
210	rs6048216	ENSG00000178726	THBD	Protein coding	0	0	1	0	0	0	0	0
211	rs1800961	ENSG00000101076	HNF4A	Protein coding	1	0	0	1	0	0	1	0
211	rs1800961	ENSG00000168746	C20orf62	Protein coding	0	1	0	0	0	0	0	0
211	rs1800961	ENSG00000124120	TTPAL	Protein coding	0	0	1	0	0	0	0	0
212	rs6073958	ENSG00000100979	PLTP	Protein coding	1	0	0	1	1	1	0	0
212	rs6073958	ENSG00000100982	PCIF1	Protein coding	0	1	0	1	0	0	0	0
212	rs6073958	ENSG00000064601	CTSA	Protein coding	0	0	1	0	0	1	0	0
212	rs6073958	ENSG00000198026	ZNF335	Protein coding	0	0	0	1	0	0	0	0
212	rs6073958	ENSG00000124257	NEURL2	Protein coding	0	0	0	0	1	1	0	0
212	rs6073958	ENSG00000168612	ZSWIM1	Protein coding	0	0	0	0	1	0	0	0
212	rs6073958	ENSG00000149634	SPATA25	Protein coding	0	0	0	0	1	1	0	0
212	rs6073958	ENSG00000124104	SNX21	Protein coding	0	0	0	0	0	1	0	0
213	rs941206	ENSG00000158296	SLC13A3	Protein coding	1	0	0	1	0	0	0	0
213	rs941206	ENSG00000172315	TP53RK	Protein coding	0	1	0	0	0	0	0	0
213	rs941206	ENSG00000197496	SLC2A10	Protein coding	0	0	1	0	0	0	0	0
214	rs1570669	ENSG00000019186	CYP24A1	Protein coding	1	0	0	1	0	0	0	0
214	rs1570669	ENSG00000101132	PFDN4	Protein coding	0	1	0	0	0	0	0	0
214	rs1570669	ENSG00000064787	BCAS1	Protein coding	0	0	1	0	0	0	0	0
215	rs1571700	ENSG00000159267	HLCS	Protein coding	1	0	0	1	1	1	0	0
215	rs1571700	ENSG00000183145	RIPPLY3	Protein coding	0	1	0	0	0	0	0	0
215	rs1571700	ENSG00000185808	PIGP	Protein coding	0	0	1	0	0	0	0	0
215	rs1571700	ENSG00000159263	SIM2	Protein coding	0	0	0	0	1	1	0	0
216	rs234714	ENSG00000160200	CBS	Protein coding	1	0	0	1	1	0	0	0
216	rs234714	ENSG00000160201	U2AF1	Protein coding	0	1	0	0	0	0	0	0
216	rs234714	ENSG00000160199	PKNOX1	Protein coding	0	0	1	0	0	0	0	0
217	rs2540641	ENSG00000100033	PRODH	Protein coding	1	0	0	0	1	0	0	0
217	rs2540641	ENSG00000183628	DGCR6	Protein coding	0	1	0	0	0	0	0	0
217	rs2540641	ENSG00000070413	DGCR2	Protein coding	0	0	1	0	0	0	0	0
218	rs2040771	ENSG00000100075	SLC25A1	Protein coding	1	0	0	1	1	1	0	0
218	rs2040771	ENSG00000070371	CLTCL1	Protein coding	0	1	0	1	1	1	0	0
218	rs2040771	ENSG00000063515	GSC2	Protein coding	0	0	1	0	0	0	0	0
218	rs2040771	ENSG00000070010	UFD1L	Protein coding	0	0	0	0	1	1	0	0
219	rs4680	ENSG00000093010	COMT	Protein coding	1	0	0	1	1	1	1	0
219	rs4680	ENSG00000099889	ARVCF	Protein coding	0	1	0	0	1	1	0	0
219	rs4680	ENSG00000184470	TXNRD2	Protein coding	0	0	1	0	0	0	0	0
220	rs2330809	ENSG00000100028	SNRPD3	Protein coding	1	0	0	1	0	0	0	0
220	rs2330809	ENSG00000100031	GGT1	Protein coding	0	1	0	1	0	1	0	0
220	rs2330809	ENSG00000178026	FAM211B	Protein coding	0	0	1	1	0	1	0	0
221	rs855791	ENSG00000187045	TMPRSS6	Protein coding	1	0	0	1	0	0	1	0
221	rs855791	ENSG00000100379	KCTD17	Protein coding	0	1	0	1	0	0	0	0
221	rs855791	ENSG00000128309	MPST	Protein coding	0	0	1	0	1	0	0	0
221	rs855791	ENSG00000128311	TST	Protein coding	0	0	0	0	1	0	0	0
222	rs1065852	ENSG00000100197	CYP2D6	Protein coding	1	0	0	1	1	1	1	2
222	rs1065852	ENSG00000100207	TCF20	Protein coding	0	1	0	1	0	0	0	1
222	rs1065852	ENSG00000184983	NDUFA6	Protein coding	0	0	1	1	1	1	0	0
222	rs1065852	ENSG00000177096	FAM109B	Protein coding	0	0	0	1	0	1	0	0
222	rs1065852	ENSG00000183066	WBP2NL	Protein coding	0	0	0	1	1	1	0	0
222	rs1065852	ENSG00000183172	SMDT1	Protein coding	0	0	0	1	1	1	0	0
222	rs1065852	ENSG00000198951	NAGA	Protein coding	0	0	0	1	1	1	0	0
222	rs1065852	ENSG00000100147	CCDC134	Protein coding	0	0	0	0	1	1	0	0
222	rs1065852	ENSG00000198911	SREBF2	Protein coding	0	0	0	0	1	1	0	0
222	rs1065852	ENSG00000100167	SEPT3	Protein coding	0	0	0	0	0	1	0	0
222	rs1065852	ENSG00000100403	ZC3H7B	Protein coding	0	0	0	0	0	1	0	0
222	rs1065852	ENSG00000100410	PHF5A	Protein coding	0	0	0	0	0	1	0	0
222	rs1065852	ENSG00000100162	CENPM	Protein coding	0	0	0	0	0	1	0	0
223	rs4253772	ENSG00000186951	PPARA	Protein coding	1	0	0	1	1	1	0	0
223	rs4253772	ENSG00000205643	CDPF1	Protein coding	0	1	0	1	1	1	0	0
223	rs4253772	ENSG00000130943	PKDREJ	Protein coding	0	0	1	0	1	1	0	0
223	rs4253772	ENSG00000075234	TTC38	Protein coding	0	0	0	0	1	1	0	0
223	rs4253772	ENSG00000075275	CELSR1	Protein coding	0	0	0	0	0	1	0	0
223	rs4253772	ENSG00000100416	TRMU	Protein coding	0	0	0	0	0	1	0	0
224	rs131794	ENSG00000177989	ODF3B	Protein coding	1	0	0	1	1	1	0	0
224	rs131794	ENSG00000025708	TYMP	Protein coding	0	1	0	1	1	1	0	0
224	rs131794	ENSG00000130489	SCO2	Protein coding	0	0	1	1	1	1	0	0
224	rs131794	ENSG00000025770	NCAPH2	Protein coding	0	0	0	1	0	0	0	0
224	rs131794	ENSG00000100258	LMF2	Protein coding	0	0	0	0	1	1	0	0
224	rs131794	ENSG00000100288	CHKB	Protein coding	0	0	0	0	1	1	0	0
224	rs131794	ENSG00000205560	CPT1B	Protein coding	0	0	0	0	1	1	0	0
225	rs6151429	ENSG00000100299	ARSA	Protein coding	1	0	0	1	1	1	0	0
225	rs6151429	ENSG00000008735	MAPK8IP2	Protein coding	0	1	0	0	0	0	0	0
225	rs6151429	ENSG00000100288	CHKB	Protein coding	0	0	1	0	0	0	0	0
226	rs7883218	ENSG00000123561	SERPINA7	Protein coding	1	0	0	1	0	0	0	0
226	rs7883218	ENSG00000123572	NRK	Protein coding	0	1	0	0	0	0	0	0
226	rs7883218	ENSG00000157502	MUM1L1	Protein coding	0	0	1	0	0	0	0	0
227	rs766420	ENSG00000007350	TKTL1	Protein coding	1	0	0	1	0	0	0	0
227	rs766420	ENSG00000196924	FLNA	Protein coding	0	1	0	0	0	0	0	0
227	rs766420	ENSG00000185254	TEX28	Protein coding	0	0	1	0	0	0	0	0
227	rs766420	ENSG00000013563	DNASE1L1	Protein coding	0	0	0	0	1	0	0	0
227	rs766420	ENSG00000071859	FAM50A	Protein coding	0	0	0	0	1	0	0	0
227	rs766420	ENSG00000130827	PLXNA3	Protein coding	0	0	0	0	1	0	0	0
227	rs766420	ENSG00000071889	FAM3A	Protein coding	0	0	0	0	1	0	0	0
227	rs766420	ENSG00000177854	TMEM187	Protein coding	0	0	0	0	1	0	0	0
227	rs766420	ENSG00000147403	RPL10	Protein coding	0	0	0	0	1	0	0	0
227	rs766420	ENSG00000196976	LAGE3	Protein coding	0	0	0	0	1	0	0	0
227	rs766420	ENSG00000102125	TAZ	Protein coding	0	0	0	0	1	0	0	0
227	rs766420	ENSG00000203879	GDI1	Protein coding	0	0	0	0	1	0	0	0
227	rs766420	ENSG00000185515	BRCC3	Protein coding	0	0	0	0	1	0	0	0
227	rs766420	ENSG00000197932	F8A1	Protein coding	0	0	0	0	1	0	0	0
227	rs766420	ENSG00000184216	IRAK1	Protein coding	0	0	0	0	1	0	0	0

## Sheet: Table S5
Table S5. Top-down ProGeM output for 227 literature-derived mQTLs. Note that sentinels without any top-down candidate causal genes are omitted.
1=TRUE, 0=FALSE, GO; Gene Ontology, KEGG; Kyoto Encyclopedia of Genes and Genomes, MGI; Mouse Genome Informatics
mQTL	Sentinel rsID	Ensembl gene id	HGNC symbol	Gene biotype	Top down databases					Total
					GO	KEGG	MGI	Orphanet	Reactome
1	rs1801133	ENSG00000177000	MTHFR	Protein coding	1	1	0	1	1	4
1	rs1801133	ENSG00000175206	NPPA	Protein coding	1	0	1	0	0	2
1	rs1801133	ENSG00000204624	PTCHD2	Protein coding	1	0	0	0	0	1
1	rs1801133	ENSG00000116670	MAD2L2	Protein coding	0	0	1	0	0	1
2	rs532545	ENSG00000117215	PLA2G2D	Protein coding	1	1	0	0	1	3
2	rs532545	ENSG00000127472	PLA2G5	Protein coding	1	1	0	0	1	3
2	rs532545	ENSG00000244038	DDOST	Protein coding	0	1	0	1	0	2
2	rs532545	ENSG00000158786	PLA2G2F	Protein coding	0	1	0	0	1	2
2	rs532545	ENSG00000158825	CDA	Protein coding	0	1	0	0	1	2
2	rs532545	ENSG00000158828	PINK1	Protein coding	1	0	0	0	0	1
2	rs532545	ENSG00000187980	PLA2G2C	Protein coding	0	1	0	0	0	1
3	rs1697421	ENSG00000142798	HSPG2	Protein coding	1	0	0	0	1	2
3	rs1697421	ENSG00000162551	ALPL	Protein coding	0	1	1	0	0	2
3	rs1697421	ENSG00000219073	CELA3B	Protein coding	1	0	0	0	0	1
4	rs10903129	ENSG00000157978	LDLRAP1	Protein coding	1	0	0	1	1	3
4	rs10903129	ENSG00000117643	MAN1C1	Protein coding	0	1	0	0	0	1
4	rs10903129	ENSG00000162430	SELENON	Protein coding	0	0	1	0	0	1
5	rs7529794	ENSG00000131238	PPT1	Protein coding	1	1	0	1	1	4
5	rs7529794	ENSG00000116981	NT5C1A	Protein coding	1	1	0	0	1	3
5	rs7529794	ENSG00000043514	TRIT1	Protein coding	0	1	0	0	0	1
5	rs7529794	ENSG00000168389	MFSD2A	Protein coding	0	0	0	0	1	1
6	rs4660306	ENSG00000117448	AKR1A1	Protein coding	1	1	1	0	1	4
6	rs4660306	ENSG00000126088	UROD	Protein coding	1	1	0	1	1	4
6	rs4660306	ENSG00000132763	MMACHC	Protein coding	1	0	0	1	1	3
6	rs4660306	ENSG00000186603	HPDL	Protein coding	1	0	0	0	0	1
7	rs7542172	ENSG00000187048	CYP4A11	Protein coding	1	1	0	0	1	3
7	rs7542172	ENSG00000085998	POMGNT1	Protein coding	0	1	1	1	0	3
7	rs7542172	ENSG00000117480	FAAH	Protein coding	1	0	0	0	1	2
7	rs7542172	ENSG00000142973	CYP4B1	Protein coding	1	0	0	0	1	2
7	rs7542172	ENSG00000173660	UQCRH	Protein coding	0	1	0	0	1	2
7	rs7542172	ENSG00000123472	ATPAF1	Protein coding	0	0	0	1	0	1
7	rs7542172	ENSG00000117461	PIK3R3	Protein coding	0	0	0	0	1	1
8	rs6678639	ENSG00000187048	CYP4A11	Protein coding	1	1	0	0	1	3
8	rs6678639	ENSG00000117480	FAAH	Protein coding	1	0	0	0	1	2
8	rs6678639	ENSG00000142973	CYP4B1	Protein coding	1	0	0	0	1	2
8	rs6678639	ENSG00000162368	CMPK1	Protein coding	0	1	0	0	1	2
8	rs6678639	ENSG00000123472	ATPAF1	Protein coding	0	0	0	1	0	1
8	rs6678639	ENSG00000162365	CYP4A22	Protein coding	0	0	0	0	1	1
9	rs13375749	ENSG00000116171	SCP2	Protein coding	1	1	0	1	1	4
9	rs13375749	ENSG00000157193	LRP8	Protein coding	1	0	0	0	1	2
9	rs13375749	ENSG00000157184	CPT2	Protein coding	0	0	0	1	1	2
9	rs13375749	ENSG00000121310	ECHDC2	Protein coding	1	0	0	0	0	1
10	rs2235544	ENSG00000211452	DIO1	Protein coding	0	0	1	0	1	2
10	rs2235544	ENSG00000058804	NDC1	Protein coding	0	0	0	0	1	1
10	rs2235544	ENSG00000215883	CYB5RL	Protein coding	0	0	0	0	1	1
11	rs11591147	ENSG00000169174	PCSK9	Protein coding	1	0	0	1	1	3
11	rs11591147	ENSG00000116133	DHCR24	Protein coding	0	1	0	1	1	3
11	rs11591147	ENSG00000162390	ACOT11	Protein coding	1	0	0	0	1	2
12	rs4587594	ENSG00000132855	ANGPTL3	Protein coding	1	0	1	0	1	3
12	rs4587594	ENSG00000162607	USP1	Protein coding	0	0	1	0	0	1
13	rs4949874	ENSG00000117054	ACADM	Protein coding	1	1	0	1	1	4
13	rs4949874	ENSG00000184005	ST6GALNAC3	Protein coding	1	1	0	0	0	2
13	rs4949874	ENSG00000137968	SLC44A5	Protein coding	0	0	0	0	1	1
14	rs28489187	ENSG00000153904	DDAH1	Protein coding	1	0	1	0	1	3
14	rs28489187	ENSG00000142871	CYR61	Protein coding	1	0	0	0	0	1
15	rs12029080	ENSG00000172339	ALG14	Protein coding	0	1	0	1	0	2
15	rs12029080	ENSG00000198691	ABCA4	Protein coding	1	0	0	0	0	1
15	rs12029080	ENSG00000143036	SLC44A3	Protein coding	0	0	0	0	1	1
16	rs646776	ENSG00000116337	AMPD2	Protein coding	1	1	0	0	1	3
16	rs646776	ENSG00000031698	SARS	Protein coding	1	0	0	0	1	2
16	rs646776	ENSG00000134184	GSTM1	Protein coding	1	0	0	0	1	2
16	rs646776	ENSG00000134201	GSTM5	Protein coding	1	0	0	0	1	2
16	rs646776	ENSG00000134202	GSTM3	Protein coding	1	0	0	0	1	2
16	rs646776	ENSG00000143106	PSMA5	Protein coding	1	0	0	0	1	2
16	rs646776	ENSG00000168765	GSTM4	Protein coding	1	0	0	0	1	2
16	rs646776	ENSG00000213366	GSTM2	Protein coding	1	0	0	0	1	2
16	rs646776	ENSG00000065135	GNAI3	Protein coding	1	0	0	0	0	1
17	rs12141041	ENSG00000092621	PHGDH	Protein coding	1	1	0	1	1	4
17	rs12141041	ENSG00000116882	HAO2	Protein coding	1	1	0	0	1	3
17	rs12141041	ENSG00000134240	HMGCS2	Protein coding	0	1	0	1	1	3
17	rs12141041	ENSG00000203857	HSD3B1	Protein coding	0	1	0	0	1	2
17	rs12141041	ENSG00000203859	HSD3B2	Protein coding	0	1	0	0	1	2
18	rs1163251	ENSG00000092621	PHGDH	Protein coding	1	1	0	1	1	4
18	rs1163251	ENSG00000116882	HAO2	Protein coding	1	1	0	0	1	3
18	rs1163251	ENSG00000134240	HMGCS2	Protein coding	0	1	0	1	1	3
18	rs1163251	ENSG00000203857	HSD3B1	Protein coding	0	1	0	0	1	2
18	rs1163251	ENSG00000203859	HSD3B2	Protein coding	0	1	0	0	1	2
19	rs1471633	ENSG00000186141	POLR3C	Protein coding	0	1	0	0	0	1
19	rs1471633	ENSG00000121851	POLR3GL	Protein coding	0	1	0	0	0	1
19	rs1471633	ENSG00000168509	HFE2	Protein coding	0	0	0	1	0	1
19	rs1471633	ENSG00000131779	PEX11B	Protein coding	0	0	0	1	0	1
20	rs2769264	ENSG00000143398	PIP5K1A	Protein coding	1	1	0	0	1	3
20	rs2769264	ENSG00000143450	OAZ3	Protein coding	1	0	0	0	1	2
20	rs2769264	ENSG00000159352	PSMD4	Protein coding	1	0	0	0	1	2
20	rs2769264	ENSG00000159377	PSMB4	Protein coding	1	0	0	0	1	2
20	rs2769264	ENSG00000182134	TDRKH	Protein coding	1	0	1	0	0	2
20	rs2769264	ENSG00000196407	THEM5	Protein coding	1	0	0	0	1	2
20	rs2769264	ENSG00000143418	CERS2	Protein coding	0	1	0	0	1	2
20	rs2769264	ENSG00000143393	PI4KB	Protein coding	0	1	0	0	1	2
20	rs2769264	ENSG00000143365	RORC	Protein coding	1	0	0	0	0	1
20	rs2769264	ENSG00000143437	ARNT	Protein coding	0	0	0	0	1	1
20	rs2769264	ENSG00000163154	TNFAIP8L2	Protein coding	0	0	0	0	1	1
21	rs6693388	ENSG00000143450	OAZ3	Protein coding	1	0	0	0	1	2
21	rs6693388	ENSG00000159445	THEM4	Protein coding	1	0	0	0	1	2
21	rs6693388	ENSG00000182134	TDRKH	Protein coding	1	0	1	0	0	2
21	rs6693388	ENSG00000196407	THEM5	Protein coding	1	0	0	0	1	2
21	rs6693388	ENSG00000143365	RORC	Protein coding	1	0	0	0	0	1
21	rs6693388	ENSG00000197747	S100A10	Protein coding	0	0	1	0	0	1
22	rs4072037	ENSG00000177628	GBA	Protein coding	1	1	1	1	1	5
22	rs4072037	ENSG00000143627	PKLR	Protein coding	0	1	1	1	1	4
22	rs4072037	ENSG00000160688	FLAD1	Protein coding	1	1	0	0	1	3
22	rs4072037	ENSG00000179085	DPM3	Protein coding	1	1	0	1	0	3
22	rs4072037	ENSG00000163344	PMVK	Protein coding	0	1	0	0	1	2
22	rs4072037	ENSG00000160752	FDPS	Protein coding	0	1	0	0	1	2
22	rs4072037	ENSG00000169241	SLC50A1	Protein coding	0	0	0	0	1	1
23	rs12145743	ENSG00000132692	BCAN	Protein coding	1	0	0	0	1	2
23	rs12145743	ENSG00000163382	APOA1BP	Protein coding	1	0	0	0	1	2
23	rs12145743	ENSG00000143320	CRABP2	Protein coding	1	0	0	0	0	1
24	rs4503368	ENSG00000143224	PPOX	Protein coding	0	1	1	1	1	4
24	rs4503368	ENSG00000158864	NDUFS2	Protein coding	0	1	0	1	1	3
24	rs4503368	ENSG00000158874	APOA2	Protein coding	1	0	0	0	1	2
24	rs4503368	ENSG00000143252	SDHC	Protein coding	0	1	0	0	1	2
24	rs4503368	ENSG00000158850	B4GALT3	Protein coding	0	1	0	0	1	2
24	rs4503368	ENSG00000158773	USF1	Protein coding	1	0	0	0	0	1
24	rs4503368	ENSG00000158793	NIT1	Protein coding	1	0	0	0	0	1
24	rs4503368	ENSG00000143257	NR1I3	Protein coding	0	0	1	0	0	1
25	rs6687813	ENSG00000117479	SLC19A2	Protein coding	1	0	0	1	1	3
25	rs6687813	ENSG00000143153	ATP1B1	Protein coding	1	0	0	0	0	1
25	rs6687813	ENSG00000143156	NME7	Protein coding	0	1	0	0	0	1
26	rs7061710	ENSG00000007933	FMO3	Protein coding	1	0	0	1	1	3
26	rs7061710	ENSG00000010932	FMO1	Protein coding	1	0	0	0	1	2
26	rs7061710	ENSG00000094963	FMO2	Protein coding	1	0	0	0	1	2
26	rs7061710	ENSG00000076258	FMO4	Protein coding	1	0	0	0	0	1
28	rs11119805	ENSG00000123684	LPGAT1	Protein coding	0	0	0	0	1	1
29	rs1776029	ENSG00000162813	BPNT1	Protein coding	1	1	0	0	1	3
29	rs1776029	ENSG00000136628	EPRS	Protein coding	0	1	0	0	1	2
29	rs1776029	ENSG00000067704	IARS2	Protein coding	0	0	0	1	0	1
29	rs1776029	ENSG00000196660	SLC30A10	Protein coding	0	0	0	1	0	1
30	rs4846914	ENSG00000143641	GALNT2	Protein coding	0	1	0	0	0	1
30	rs4846914	ENSG00000135775	COG2	Protein coding	0	0	0	1	0	1
31	rs558971	ENSG00000168275	COA6	Protein coding	0	0	0	1	0	1
32	rs2275565	ENSG00000116984	MTR	Protein coding	1	1	0	1	1	4
33	rs1367117	ENSG00000084674	APOB	Protein coding	1	0	0	1	1	3
34	rs1395	ENSG00000084774	CAD	Protein coding	1	1	0	1	1	4
34	rs1395	ENSG00000084734	GCKR	Protein coding	1	0	1	0	1	3
34	rs1395	ENSG00000138030	KHK	Protein coding	0	1	0	1	1	3
34	rs1395	ENSG00000115204	MPV17	Protein coding	1	0	0	1	0	2
34	rs1395	ENSG00000138074	SLC5A6	Protein coding	1	0	0	0	1	2
34	rs1395	ENSG00000115211	EIF2B4	Protein coding	1	0	0	0	0	1
35	rs559555	ENSG00000158125	XDH	Protein coding	1	1	0	1	1	4
35	rs559555	ENSG00000049319	SRD5A2	Protein coding	1	0	0	0	1	2
35	rs559555	ENSG00000021574	SPAST	Protein coding	1	0	0	0	0	1
35	rs559555	ENSG00000158089	GALNT14	Protein coding	0	1	0	0	0	1
36	rs2160387	ENSG00000138069	RAB1A	Protein coding	1	0	0	0	0	1
36	rs2160387	ENSG00000115902	SLC1A4	Protein coding	0	0	0	1	0	1
37	rs13538	ENSG00000114956	DGUOK	Protein coding	1	1	0	1	1	4
37	rs13538	ENSG00000144035	NAT8	Protein coding	1	0	0	0	0	1
37	rs13538	ENSG00000144048	DUSP11	Protein coding	1	0	0	0	0	1
37	rs13538	ENSG00000163170	BOLA3	Protein coding	0	0	0	1	0	1
38	rs10490626	ENSG00000125629	INSIG2	Protein coding	1	0	0	0	1	2
39	rs6430553	ENSG00000153086	ACMSD	Protein coding	1	1	0	0	1	3
39	rs6430553	ENSG00000152127	MGAT5	Protein coding	0	1	0	0	0	1
40	rs560887	ENSG00000081479	LRP2	Protein coding	1	0	1	0	1	3
40	rs560887	ENSG00000152254	G6PC2	Protein coding	1	1	0	0	1	3
40	rs560887	ENSG00000073737	DHRS9	Protein coding	1	1	0	0	0	2
40	rs560887	ENSG00000172292	CERS6	Protein coding	0	1	0	0	1	2
40	rs560887	ENSG00000073734	ABCB11	Protein coding	0	0	0	0	1	1
40	rs560887	ENSG00000163072	NOSTRIN	Protein coding	0	0	0	0	1	1
41	rs2287623	ENSG00000081479	LRP2	Protein coding	1	0	1	0	1	3
41	rs2287623	ENSG00000152254	G6PC2	Protein coding	1	1	0	0	1	3
41	rs2287623	ENSG00000073737	DHRS9	Protein coding	1	1	0	0	0	2
41	rs2287623	ENSG00000172292	CERS6	Protein coding	0	1	0	0	1	2
41	rs2287623	ENSG00000073734	ABCB11	Protein coding	0	0	0	0	1	1
41	rs2287623	ENSG00000163072	NOSTRIN	Protein coding	0	0	0	0	1	1
42	rs7582179	ENSG00000018510	AGPS	Protein coding	0	1	0	1	1	3
42	rs7582179	ENSG00000116044	NFE2L2	Protein coding	1	0	0	0	0	1
43	rs3738934	ENSG00000115361	ACADL	Protein coding	1	1	1	1	1	5
43	rs3738934	ENSG00000021826	CPS1	Protein coding	1	1	0	1	1	4
43	rs3738934	ENSG00000197713	RPE	Protein coding	1	1	0	0	1	3
44	rs1047891	ENSG00000115361	ACADL	Protein coding	1	1	1	1	1	5
44	rs1047891	ENSG00000021826	CPS1	Protein coding	1	1	0	1	1	4
45	rs1550532	ENSG00000077044	DGKD	Protein coding	1	1	1	0	0	3
45	rs1550532	ENSG00000115488	NEU2	Protein coding	1	0	0	0	1	2
45	rs1550532	ENSG00000168918	INPP5D	Protein coding	1	0	0	0	1	2
45	rs1550532	ENSG00000204120	GIGYF2	Protein coding	1	0	0	0	0	1
46	rs6742078	ENSG00000077044	DGKD	Protein coding	1	1	1	0	0	3
46	rs6742078	ENSG00000167165	UGT1A6	Protein coding	1	1	0	0	1	3
46	rs6742078	ENSG00000241119	UGT1A9	Protein coding	1	1	0	0	1	3
46	rs6742078	ENSG00000241635	UGT1A8	Protein coding	1	1	0	0	1	3
46	rs6742078	ENSG00000242366	UGT1A1	Protein coding	1	1	0	0	1	3
46	rs6742078	ENSG00000243135	UGT1A3	Protein coding	1	1	0	0	1	3
46	rs6742078	ENSG00000244122	UGT1A7	Protein coding	1	1	0	0	1	3
46	rs6742078	ENSG00000244474	UGT1A4	Protein coding	1	1	0	0	1	3
46	rs6742078	ENSG00000242515	UGT1A10	Protein coding	1	1	0	0	0	2
46	rs6742078	ENSG00000240224	UGT1A5	Protein coding	0	1	0	0	1	2
47	rs6748734	ENSG00000172482	AGXT	Protein coding	1	1	0	1	1	4
47	rs6748734	ENSG00000063660	GPC1	Protein coding	1	0	0	0	1	2
47	rs6748734	ENSG00000115677	HDLBP	Protein coding	1	0	0	0	1	2
47	rs6748734	ENSG00000115687	PASK	Protein coding	0	0	1	0	0	1
48	rs7616006	ENSG00000132170	PPARG	Protein coding	1	0	0	0	1	2
49	rs6804368	ENSG00000144644	GADL1	Protein coding	0	1	0	0	1	2
49	rs6804368	ENSG00000163513	TGFBR2	Protein coding	1	0	0	0	0	1
50	rs3132440	ENSG00000060971	ACAA1	Protein coding	1	1	0	0	1	3
50	rs3132440	ENSG00000093217	XYLB	Protein coding	1	1	0	0	1	3
50	rs3132440	ENSG00000187091	PLCD1	Protein coding	1	1	0	0	1	3
50	rs3132440	ENSG00000172940	SLC22A13	Protein coding	0	0	0	0	1	1
51	rs17279437	ENSG00000011376	LARS2	Protein coding	0	0	0	1	0	1
51	rs17279437	ENSG00000163817	SLC6A20	Protein coding	0	0	0	1	0	1
51	rs17279437	ENSG00000211456	SACM1L	Protein coding	0	0	0	0	1	1
52	rs4687717	ENSG00000163931	TKT	Protein coding	1	1	0	0	1	3
52	rs4687717	ENSG00000055955	ITIH4	Protein coding	1	0	0	0	0	1
52	rs4687717	ENSG00000055957	ITIH1	Protein coding	1	0	0	0	0	1
52	rs4687717	ENSG00000162267	ITIH3	Protein coding	1	0	0	0	0	1
52	rs4687717	ENSG00000163933	RFT1	Protein coding	0	0	0	1	0	1
52	rs4687717	ENSG00000157388	CACNA1D	Protein coding	0	0	0	0	1	1
53	rs17806888	ENSG00000172340	SUCLG2	Protein coding	1	1	0	0	1	3
54	rs1801725	ENSG00000138496	PARP9	Protein coding	0	0	0	0	1	1
54	rs1801725	ENSG00000173193	PARP14	Protein coding	0	0	0	0	1	1
55	rs9844948	ENSG00000114491	UMPS	Protein coding	0	1	0	1	1	3
56	rs10934753	ENSG00000159650	UROC1	Protein coding	0	1	0	1	1	3
56	rs10934753	ENSG00000144908	ALDH1L1	Protein coding	1	0	0	0	1	2
56	rs10934753	ENSG00000163884	KLF15	Protein coding	0	0	1	0	0	1
56	rs10934753	ENSG00000180767	CHST13	Protein coding	0	0	0	0	1	1
57	rs8177240	ENSG00000163781	TOPBP1	Protein coding	1	0	0	0	0	1
58	rs1280	ENSG00000163581	SLC2A2	Protein coding	1	0	0	1	1	3
58	rs1280	ENSG00000163584	RPL22L1	Protein coding	0	0	0	0	1	1
59	rs2270968	ENSG00000078070	MCCC1	Protein coding	1	1	0	1	1	4
59	rs2270968	ENSG00000176597	B3GNT5	Protein coding	0	1	0	0	0	1
60	rs7651090	ENSG00000058866	DGKG	Protein coding	0	1	0	0	0	1
60	rs7651090	ENSG00000163898	LIPH	Protein coding	0	0	0	0	1	1
61	rs5030062	ENSG00000073849	ST6GAL1	Protein coding	1	1	0	0	0	2
61	rs5030062	ENSG00000181092	ADIPOQ	Protein coding	1	0	0	0	1	2
61	rs5030062	ENSG00000058866	DGKG	Protein coding	0	1	0	0	0	1
61	rs5030062	ENSG00000163923	RPL39L	Protein coding	0	0	0	0	1	1
62	rs6831256	ENSG00000184160	ADRA2C	Protein coding	0	0	0	0	1	1
63	rs12498742	ENSG00000109667	SLC2A9	Protein coding	1	0	1	0	0	2
63	rs12498742	ENSG00000169676	DRD5	Protein coding	1	0	0	0	0	1
65	rs34100980	ENSG00000109181	UGT2B10	Protein coding	1	1	0	0	1	3
65	rs34100980	ENSG00000135226	UGT2B28	Protein coding	1	1	0	0	1	3
65	rs34100980	ENSG00000171234	UGT2B7	Protein coding	1	1	0	0	1	3
65	rs34100980	ENSG00000196620	UGT2B15	Protein coding	1	1	0	0	1	3
65	rs34100980	ENSG00000197888	UGT2B17	Protein coding	1	1	0	0	1	3
65	rs34100980	ENSG00000213759	UGT2B11	Protein coding	1	1	0	0	1	3
65	rs34100980	ENSG00000135220	UGT2A3	Protein coding	0	1	0	0	1	2
66	rs2282679	ENSG00000145321	GC	Protein coding	1	0	0	0	1	2
67	rs2231142	ENSG00000118777	ABCG2	Protein coding	1	0	0	0	1	2
67	rs2231142	ENSG00000255072	PIGY	Protein coding	0	1	0	1	0	2
67	rs2231142	ENSG00000163644	PPM1K	Protein coding	0	0	0	1	1	2
67	rs2231142	ENSG00000118762	PKD2	Protein coding	1	0	0	0	0	1
67	rs2231142	ENSG00000145337	PYURF	Protein coding	1	0	0	0	0	1
67	rs2231142	ENSG00000152592	DMP1	Protein coding	0	0	1	0	0	1
68	rs9637599	ENSG00000118777	ABCG2	Protein coding	1	0	0	0	1	2
68	rs9637599	ENSG00000255072	PIGY	Protein coding	0	1	0	1	0	2
68	rs9637599	ENSG00000163644	PPM1K	Protein coding	0	0	0	1	1	2
68	rs9637599	ENSG00000118762	PKD2	Protein coding	1	0	0	0	0	1
68	rs9637599	ENSG00000145337	PYURF	Protein coding	1	0	0	0	0	1
69	rs56043887	ENSG00000164089	ETNPPL	Protein coding	0	1	0	0	1	2
69	rs56043887	ENSG00000109475	RPL34	Protein coding	0	0	0	0	1	1
70	rs13122250	ENSG00000151790	TDO2	Protein coding	0	1	0	0	1	2
71	rs8396	ENSG00000171503	ETFDH	Protein coding	0	0	0	1	1	2
72	rs4690522	ENSG00000109674	NEIL3	Protein coding	0	0	1	0	0	1
72	rs4690522	ENSG00000038002	AGA	Protein coding	0	0	0	1	0	1
73	rs7700133	ENSG00000151726	ACSL1	Protein coding	1	1	0	0	1	3
73	rs7700133	ENSG00000151729	SLC25A4	Protein coding	0	0	1	1	1	3
74	rs4253311	ENSG00000145476	CYP4V2	Protein coding	1	0	0	0	1	2
75	rs11750211	ENSG00000153395	LPCAT1	Protein coding	0	1	0	0	1	2
75	rs11750211	ENSG00000142319	SLC6A3	Protein coding	1	0	0	0	0	1
75	rs11750211	ENSG00000071539	TRIP13	Protein coding	0	0	1	0	0	1
75	rs11750211	ENSG00000164363	SLC6A18	Protein coding	0	0	0	1	0	1
75	rs11750211	ENSG00000174358	SLC6A19	Protein coding	0	0	0	1	0	1
76	rs37369	ENSG00000113492	AGXT2	Protein coding	1	1	0	0	1	3
77	rs10491431	ENSG00000152620	NADK2	Protein coding	1	1	0	1	0	3
77	rs10491431	ENSG00000145626	UGT3A1	Protein coding	0	0	0	0	1	1
77	rs10491431	ENSG00000168671	UGT3A2	Protein coding	0	0	0	0	1	1
78	rs12916	ENSG00000113161	HMGCR	Protein coding	1	1	0	0	1	3
78	rs12916	ENSG00000113163	COL4A3BP	Protein coding	1	0	0	0	1	2
78	rs12916	ENSG00000176928	GCNT4	Protein coding	1	1	0	0	0	2
78	rs12916	ENSG00000122008	POLK	Protein coding	0	0	1	0	0	1
79	rs248386	ENSG00000113273	ARSB	Protein coding	1	1	0	1	1	4
79	rs248386	ENSG00000132837	DMGDH	Protein coding	1	1	0	1	1	4
79	rs248386	ENSG00000132840	BHMT2	Protein coding	1	1	0	0	1	3
79	rs248386	ENSG00000145692	BHMT	Protein coding	1	1	0	0	1	3
80	rs16876394	ENSG00000113273	ARSB	Protein coding	1	1	0	1	1	4
80	rs16876394	ENSG00000132837	DMGDH	Protein coding	1	1	0	1	1	4
80	rs16876394	ENSG00000132840	BHMT2	Protein coding	1	1	0	0	1	3
80	rs16876394	ENSG00000145692	BHMT	Protein coding	1	1	0	0	1	3
81	rs4869272	ENSG00000175426	PCSK1	Protein coding	1	0	1	0	0	2
81	rs4869272	ENSG00000173221	GLRX	Protein coding	0	0	0	0	1	1
82	rs272889	ENSG00000164398	ACSL6	Protein coding	1	1	0	0	1	3
82	rs272889	ENSG00000113520	IL4	Protein coding	1	0	1	0	0	2
82	rs272889	ENSG00000197375	SLC22A5	Protein coding	1	0	0	1	0	2
82	rs272889	ENSG00000197208	SLC22A4	Protein coding	1	0	0	0	0	1
82	rs272889	ENSG00000072682	P4HA2	Protein coding	0	1	0	0	0	1
82	rs272889	ENSG00000125347	IRF1	Protein coding	0	0	1	0	0	1
83	rs3846710	ENSG00000196743	GM2A	Protein coding	1	0	0	1	1	3
83	rs3846710	ENSG00000177556	ATOX1	Protein coding	0	0	1	0	0	1
83	rs3846710	ENSG00000211445	GPX3	Protein coding	0	0	1	0	0	1
83	rs3846710	ENSG00000186335	SLC36A2	Protein coding	0	0	0	1	0	1
84	rs2731672	ENSG00000027847	B4GALT7	Protein coding	1	1	0	1	1	4
84	rs2731672	ENSG00000131183	SLC34A1	Protein coding	1	0	0	0	0	1
84	rs2731672	ENSG00000160867	FGFR4	Protein coding	1	0	0	0	0	1
84	rs2731672	ENSG00000087206	UIMC1	Protein coding	0	0	1	0	0	1
85	rs9392556	ENSG00000198721	ECI2	Protein coding	1	0	0	0	1	2
86	rs3734398	ENSG00000197977	ELOVL2	Protein coding	1	0	0	0	1	2
86	rs3734398	ENSG00000111846	GCNT2	Protein coding	0	1	0	0	0	1
87	rs3757354	ENSG00000137198	GMPR	Protein coding	1	0	0	0	1	2
87	rs3757354	ENSG00000007944	MYLIP	Protein coding	0	0	0	0	1	1
88	rs6459467	ENSG00000137198	GMPR	Protein coding	1	0	0	0	1	2
88	rs6459467	ENSG00000007944	MYLIP	Protein coding	0	0	0	0	1	1
89	rs1800562	ENSG00000079691	LRRC16A	Protein coding	1	0	0	0	0	1
89	rs1800562	ENSG00000112337	SLC17A2	Protein coding	1	0	0	0	0	1
89	rs1800562	ENSG00000112763	BTN2A1	Protein coding	1	0	0	0	0	1
89	rs1800562	ENSG00000124508	BTN2A2	Protein coding	1	0	0	0	0	1
89	rs1800562	ENSG00000124564	SLC17A3	Protein coding	1	0	0	0	0	1
89	rs1800562	ENSG00000124568	SLC17A1	Protein coding	1	0	0	0	0	1
89	rs1800562	ENSG00000146039	SLC17A4	Protein coding	1	0	0	0	0	1
89	rs1800562	ENSG00000158406	HIST1H4H	Protein coding	1	0	0	0	0	1
89	rs1800562	ENSG00000197061	HIST1H4C	Protein coding	1	0	0	0	0	1
89	rs1800562	ENSG00000197409	HIST1H3D	Protein coding	1	0	0	0	0	1
89	rs1800562	ENSG00000256018	HIST1H3G	Protein coding	1	0	0	0	0	1
89	rs1800562	ENSG00000124693	HIST1H3B	Protein coding	1	0	0	0	0	1
89	rs1800562	ENSG00000198327	HIST1H4F	Protein coding	1	0	0	0	0	1
89	rs1800562	ENSG00000196966	HIST1H3E	Protein coding	1	0	0	0	0	1
89	rs1800562	ENSG00000198366	HIST1H3A	Protein coding	1	0	0	0	0	1
89	rs1800562	ENSG00000198518	HIST1H4E	Protein coding	1	0	0	0	0	1
89	rs1800562	ENSG00000188987	HIST1H4D	Protein coding	1	0	0	0	0	1
89	rs1800562	ENSG00000256316	HIST1H3F	Protein coding	1	0	0	0	0	1
89	rs1800562	ENSG00000196532	HIST1H3C	Protein coding	1	0	0	0	0	1
89	rs1800562	ENSG00000196176	HIST1H4A	Protein coding	1	0	0	0	0	1
89	rs1800562	ENSG00000124529	HIST1H4B	Protein coding	1	0	0	0	0	1
89	rs1800562	ENSG00000010704	HFE	Protein coding	0	0	0	1	0	1
90	rs1061808	ENSG00000204386	NEU1	Protein coding	1	0	1	1	1	4
90	rs1061808	ENSG00000204310	AGPAT1	Protein coding	1	1	0	0	1	3
90	rs1061808	ENSG00000231852	CYP21A2	Protein coding	1	1	0	0	1	3
90	rs1061808	ENSG00000204388	HSPA1B	Protein coding	1	0	1	0	0	2
90	rs1061808	ENSG00000204389	HSPA1A	Protein coding	1	0	1	0	0	2
90	rs1061808	ENSG00000213722	DDAH2	Protein coding	1	0	0	0	1	2
90	rs1061808	ENSG00000221988	PPT2	Protein coding	0	1	0	0	1	2
90	rs1061808	ENSG00000168477	TNXB	Protein coding	1	0	0	0	0	1
90	rs1061808	ENSG00000204305	AGER	Protein coding	1	0	0	0	0	1
90	rs1061808	ENSG00000204348	DXO	Protein coding	1	0	0	0	0	1
90	rs1061808	ENSG00000213719	CLIC1	Protein coding	1	0	0	0	0	1
90	rs1061808	ENSG00000204427	ABHD16A	Protein coding	0	0	1	0	0	1
90	rs1061808	ENSG00000204385	SLC44A4	Protein coding	0	0	0	0	1	1
90	rs1061808	ENSG00000204435	CSNK2B	Protein coding	0	0	0	0	1	1
91	rs9296404	ENSG00000124713	GNMT	Protein coding	1	0	0	1	1	3
91	rs9296404	ENSG00000112667	DNPH1	Protein coding	1	0	0	0	0	1
91	rs9296404	ENSG00000124587	PEX6	Protein coding	0	0	0	1	0	1
91	rs9296404	ENSG00000112640	PPP2R5D	Protein coding	0	0	0	0	1	1
92	rs9369898	ENSG00000146085	MUT	Protein coding	1	1	0	1	1	4
92	rs9369898	ENSG00000170950	PGK2	Protein coding	0	1	0	0	1	2
92	rs9369898	ENSG00000112077	RHAG	Protein coding	0	0	0	0	1	1
92	rs9369898	ENSG00000203972	GLYATL3	Protein coding	0	0	0	0	1	1
93	rs494562	ENSG00000135318	NT5E	Protein coding	1	1	1	0	1	4
94	rs12210538	ENSG00000123505	AMD1	Protein coding	1	1	0	0	1	3
94	rs12210538	ENSG00000203797	DDO	Protein coding	1	0	0	0	1	2
94	rs12210538	ENSG00000155111	CDK19	Protein coding	0	0	0	0	1	1
95	rs14399	ENSG00000123505	AMD1	Protein coding	1	1	0	0	1	3
95	rs14399	ENSG00000009413	REV3L	Protein coding	0	1	0	0	0	1
95	rs14399	ENSG00000010810	FYN	Protein coding	0	0	0	0	1	1
95	rs14399	ENSG00000155111	CDK19	Protein coding	0	0	0	0	1	1
96	rs2248551	ENSG00000154269	ENPP3	Protein coding	1	1	0	0	1	3
96	rs2248551	ENSG00000118520	ARG1	Protein coding	0	1	0	1	1	3
96	rs2248551	ENSG00000197594	ENPP1	Protein coding	0	1	1	0	1	3
96	rs2248551	ENSG00000118523	CTGF	Protein coding	1	0	0	0	1	2
96	rs2248551	ENSG00000112282	MED23	Protein coding	0	0	0	0	1	1
97	rs662138	ENSG00000120437	ACAT2	Protein coding	1	1	0	0	1	3
97	rs662138	ENSG00000112096	SOD2	Protein coding	1	0	1	0	0	2
97	rs662138	ENSG00000112499	SLC22A2	Protein coding	0	0	0	0	1	1
97	rs662138	ENSG00000146477	SLC22A3	Protein coding	0	0	0	0	1	1
97	rs662138	ENSG00000175003	SLC22A1	Protein coding	0	0	0	0	1	1
97	rs662138	ENSG00000198670	LPA	Protein coding	0	0	0	0	1	1
98	rs10455872	ENSG00000122194	PLG	Protein coding	1	0	0	0	0	1
98	rs10455872	ENSG00000112499	SLC22A2	Protein coding	0	0	0	0	1	1
98	rs10455872	ENSG00000146477	SLC22A3	Protein coding	0	0	0	0	1	1
98	rs10455872	ENSG00000175003	SLC22A1	Protein coding	0	0	0	0	1	1
98	rs10455872	ENSG00000198670	LPA	Protein coding	0	0	0	0	1	1
99	rs12670403	ENSG00000106546	AHR	Protein coding	1	0	1	0	1	3
100	rs6975024	ENSG00000106633	GCK	Protein coding	1	1	1	1	1	5
100	rs6975024	ENSG00000105953	OGDH	Protein coding	1	1	0	1	1	4
100	rs6975024	ENSG00000164708	PGAM2	Protein coding	0	1	0	1	1	3
100	rs6975024	ENSG00000015520	NPC1L1	Protein coding	1	0	0	0	1	2
100	rs6975024	ENSG00000106605	BLVRA	Protein coding	0	1	0	0	1	2
100	rs6975024	ENSG00000106624	AEBP1	Protein coding	1	0	0	0	0	1
100	rs6975024	ENSG00000106628	POLD2	Protein coding	0	1	0	0	0	1
101	rs2073547	ENSG00000106633	GCK	Protein coding	1	1	1	1	1	5
101	rs2073547	ENSG00000105953	OGDH	Protein coding	1	1	0	1	1	4
101	rs2073547	ENSG00000164708	PGAM2	Protein coding	0	1	0	1	1	3
101	rs2073547	ENSG00000015520	NPC1L1	Protein coding	1	0	0	0	1	2
101	rs2073547	ENSG00000106624	AEBP1	Protein coding	1	0	0	0	0	1
101	rs2073547	ENSG00000106628	POLD2	Protein coding	0	1	0	0	0	1
102	rs2686796	ENSG00000183696	UPP1	Protein coding	1	1	1	0	1	4
103	rs7809234	ENSG00000132437	DDC	Protein coding	1	1	1	1	1	5
103	rs7809234	ENSG00000132436	FIGNL1	Protein coding	1	0	0	0	0	1
104	rs4947534	ENSG00000146733	PSPH	Protein coding	1	1	0	1	1	4
104	rs4947534	ENSG00000164776	PHKG1	Protein coding	1	0	0	1	1	3
104	rs4947534	ENSG00000129103	SUMF2	Protein coding	0	0	0	0	1	1
105	rs17711722	ENSG00000169919	GUSB	Protein coding	1	1	0	1	1	4
105	rs17711722	ENSG00000126522	ASL	Protein coding	0	1	0	1	1	3
105	rs17711722	ENSG00000196715	VKORC1L1	Protein coding	1	0	0	0	1	2
105	rs17711722	ENSG00000249319	-	Protein coding	0	0	1	0	0	1
106	rs17145738	ENSG00000077800	FKBP6	Protein coding	1	0	0	0	0	1
106	rs17145738	ENSG00000009954	BAZ1B	Protein coding	0	0	1	0	0	1
106	rs17145738	ENSG00000009950	MLXIPL	Protein coding	0	0	0	0	1	1
106	rs17145738	ENSG00000106089	STX1A	Protein coding	0	0	0	0	1	1
107	rs2366858	ENSG00000135218	CD36	Protein coding	1	0	1	0	1	3
107	rs2366858	ENSG00000127955	GNAI1	Protein coding	0	0	0	0	1	1
108	rs7385804	ENSG00000087085	ACHE	Protein coding	1	0	1	0	1	3
108	rs7385804	ENSG00000213420	GPC2	Protein coding	1	0	0	0	1	2
108	rs7385804	ENSG00000146834	MEPCE	Protein coding	1	0	0	0	0	1
108	rs7385804	ENSG00000197093	GAL3ST4	Protein coding	1	0	0	0	0	1
108	rs7385804	ENSG00000106327	TFR2	Protein coding	0	0	0	1	0	1
108	rs7385804	ENSG00000172354	GNB2	Protein coding	0	0	0	0	1	1
109	rs38855	ENSG00000105974	CAV1	Protein coding	1	0	1	0	1	3
109	rs38855	ENSG00000105971	CAV2	Protein coding	0	0	1	0	0	1
110	rs1005390	ENSG00000002726	AOC1	Protein coding	1	1	0	0	1	3
110	rs1005390	ENSG00000164867	NOS3	Protein coding	0	1	1	0	1	3
110	rs1005390	ENSG00000082014	SMARCD3	Protein coding	1	0	0	0	1	2
110	rs1005390	ENSG00000033100	CHPF2	Protein coding	0	1	0	0	1	2
111	rs4921914	ENSG00000104763	ASAH1	Protein coding	1	1	1	1	1	5
111	rs4921914	ENSG00000171428	NAT1	Protein coding	1	1	1	0	1	4
111	rs4921914	ENSG00000156006	NAT2	Protein coding	1	1	0	0	1	3
112	rs12678919	ENSG00000147408	CSGALNACT1	Protein coding	1	1	0	0	1	3
112	rs12678919	ENSG00000175445	LPL	Protein coding	1	0	0	1	1	3
112	rs12678919	ENSG00000147416	ATP6V1B2	Protein coding	1	1	0	0	0	2
113	rs2160860	ENSG00000188676	IDO2	Protein coding	0	1	0	0	1	2
113	rs2160860	ENSG00000131203	IDO1	Protein coding	0	1	0	0	1	2
114	rs4738684	ENSG00000167910	CYP7A1	Protein coding	1	1	0	1	1	4
114	rs4738684	ENSG00000035681	NSMAF	Protein coding	1	0	0	0	0	1
115	rs1030420	ENSG00000147576	ADHFE1	Protein coding	1	0	0	0	1	2
115	rs1030420	ENSG00000147571	CRH	Protein coding	1	0	0	0	0	1
115	rs1030420	ENSG00000185697	MYBL1	Protein coding	0	0	1	0	0	1
117	rs2954022	ENSG00000104549	SQLE	Protein coding	1	1	0	0	1	3
118	rs10087900	ENSG00000160882	CYP11B1	Protein coding	1	1	1	0	1	4
118	rs10087900	ENSG00000179142	CYP11B2	Protein coding	1	1	1	0	1	4
118	rs10087900	ENSG00000147813	NAPRT1	Protein coding	1	1	0	0	1	3
118	rs10087900	ENSG00000104522	TSTA3	Protein coding	1	1	0	0	0	2
118	rs10087900	ENSG00000104524	PYCRL	Protein coding	0	1	0	0	1	2
118	rs10087900	ENSG00000182851	GPIHBP1	Protein coding	0	0	0	1	1	2
119	rs12550729	ENSG00000147813	NAPRT1	Protein coding	1	1	0	0	1	3
119	rs12550729	ENSG00000185000	DGAT1	Protein coding	1	1	0	0	1	3
119	rs12550729	ENSG00000179091	CYC1	Protein coding	0	1	0	1	1	3
119	rs12550729	ENSG00000104522	TSTA3	Protein coding	1	1	0	0	0	2
119	rs12550729	ENSG00000104524	PYCRL	Protein coding	0	1	0	0	1	2
119	rs12550729	ENSG00000178814	OPLAH	Protein coding	0	0	0	1	1	2
119	rs12550729	ENSG00000197858	GPAA1	Protein coding	0	1	0	0	0	1
119	rs12550729	ENSG00000178209	PLEC	Protein coding	0	0	1	0	0	1
119	rs12550729	ENSG00000179632	MAF1	Protein coding	0	0	1	0	0	1
119	rs12550729	ENSG00000178685	PARP10	Protein coding	0	0	0	0	1	1
119	rs12550729	ENSG00000185803	SLC52A2	Protein coding	0	0	0	0	1	1
120	rs750472	ENSG00000185000	DGAT1	Protein coding	1	1	0	0	1	3
120	rs750472	ENSG00000167701	GPT	Protein coding	0	1	0	0	1	2
120	rs750472	ENSG00000161016	RPL8	Protein coding	0	0	0	0	1	1
120	rs750472	ENSG00000185803	SLC52A2	Protein coding	0	0	0	0	1	1
121	rs3780181	ENSG00000147852	VLDLR	Protein coding	1	0	0	0	1	2
123	rs11144134	ENSG00000156017	C9orf41	Protein coding	1	0	0	0	1	2
123	rs11144134	ENSG00000106733	NMRK1	Protein coding	0	1	0	0	1	2
123	rs11144134	ENSG00000119121	TRPM6	Protein coding	0	0	0	1	0	1
124	rs7045138	ENSG00000136937	NCBP1	Protein coding	1	0	0	0	0	1
124	rs7045138	ENSG00000095380	NANS	Protein coding	0	1	0	0	0	1
124	rs7045138	ENSG00000136936	XPA	Protein coding	0	0	1	0	0	1
125	rs1883025	ENSG00000165029	ABCA1	Protein coding	1	0	1	1	1	4
125	rs1883025	ENSG00000070214	SLC44A1	Protein coding	0	0	0	0	1	1
126	rs1805313	ENSG00000148218	ALAD	Protein coding	0	1	0	1	1	3
126	rs1805313	ENSG00000119431	HDHD3	Protein coding	1	0	0	0	0	1
126	rs1805313	ENSG00000148229	POLE3	Protein coding	0	1	0	0	0	1
127	rs15676	ENSG00000171097	CCBL1	Protein coding	1	1	0	0	1	3
127	rs15676	ENSG00000095321	CRAT	Protein coding	1	0	0	0	1	2
127	rs15676	ENSG00000175283	DOLK	Protein coding	0	1	0	1	0	2
127	rs15676	ENSG00000167114	SLC27A4	Protein coding	1	0	0	0	0	1
127	rs15676	ENSG00000167113	COQ4	Protein coding	0	0	0	1	0	1
127	rs15676	ENSG00000095319	NUP188	Protein coding	0	0	0	0	1	1
128	rs746872	ENSG00000171097	CCBL1	Protein coding	1	1	0	0	1	3
128	rs746872	ENSG00000095321	CRAT	Protein coding	1	0	0	0	1	2
128	rs746872	ENSG00000175283	DOLK	Protein coding	0	1	0	1	0	2
128	rs746872	ENSG00000095319	NUP188	Protein coding	0	0	0	0	1	1
129	rs649129	ENSG00000170835	CEL	Protein coding	1	1	0	0	1	3
129	rs649129	ENSG00000123454	DBH	Protein coding	0	1	0	1	1	3
129	rs649129	ENSG00000123453	SARDH	Protein coding	0	1	0	1	1	3
129	rs649129	ENSG00000148290	SURF1	Protein coding	0	0	1	1	1	3
129	rs649129	ENSG00000165695	AK8	Protein coding	0	1	0	0	1	2
129	rs649129	ENSG00000160323	ADAMTS13	Protein coding	1	0	0	0	0	1
129	rs649129	ENSG00000148288	GBGT1	Protein coding	0	1	0	0	0	1
129	rs649129	ENSG00000175164	ABO	Protein coding	0	1	0	0	0	1
129	rs649129	ENSG00000160293	VAV2	Protein coding	0	0	1	0	0	1
129	rs649129	ENSG00000148297	MED22	Protein coding	0	0	0	0	1	1
129	rs649129	ENSG00000148303	RPL7A	Protein coding	0	0	0	0	1	1
130	rs7860634	ENSG00000169692	AGPAT2	Protein coding	1	1	0	0	1	3
130	rs7860634	ENSG00000148384	INPP5E	Protein coding	0	1	0	0	1	2
131	rs17134585	ENSG00000196139	AKR1C3	Protein coding	1	1	0	0	1	3
131	rs17134585	ENSG00000198610	AKR1C4	Protein coding	1	1	0	0	1	3
131	rs17134585	ENSG00000151632	AKR1C2	Protein coding	1	0	0	0	1	2
131	rs17134585	ENSG00000187134	AKR1C1	Protein coding	1	0	0	0	1	2
132	rs1801222	ENSG00000107611	CUBN	Protein coding	1	0	0	1	1	3
132	rs1801222	ENSG00000148488	ST8SIA6	Protein coding	1	0	0	0	0	1
132	rs1801222	ENSG00000165996	PTPLA	Protein coding	0	0	0	0	1	1
133	rs1171614	ENSG00000165449	SLC16A9	Protein coding	1	0	0	0	0	1
133	rs1171614	ENSG00000227877	MRLN	Protein coding	0	0	1	0	0	1
134	rs10882272	ENSG00000138193	PLCE1	Protein coding	1	1	0	0	1	3
134	rs10882272	ENSG00000138207	RBP4	Protein coding	1	0	0	1	1	3
135	rs1074145	ENSG00000108242	CYP2C18	Protein coding	1	1	0	0	1	3
135	rs1074145	ENSG00000138109	CYP2C9	Protein coding	1	1	0	0	1	3
135	rs1074145	ENSG00000138115	CYP2C8	Protein coding	1	1	0	0	1	3
135	rs1074145	ENSG00000165841	CYP2C19	Protein coding	1	1	0	0	1	3
135	rs1074145	ENSG00000173124	C10orf129	Protein coding	1	1	0	0	1	3
136	rs56322409	ENSG00000059573	ALDH18A1	Protein coding	1	1	0	0	1	3
136	rs56322409	ENSG00000173124	C10orf129	Protein coding	1	1	0	0	1	3
136	rs56322409	ENSG00000138185	ENTPD1	Protein coding	0	0	0	0	1	1
137	rs603424	ENSG00000166136	NDUFB8	Protein coding	0	1	0	0	1	2
137	rs603424	ENSG00000099194	SCD	Protein coding	0	0	1	0	1	2
137	rs603424	ENSG00000075891	PAX2	Protein coding	1	0	0	0	0	1
137	rs603424	ENSG00000107566	ERLIN1	Protein coding	1	0	0	0	0	1
137	rs603424	ENSG00000120054	CPN1	Protein coding	1	0	0	0	0	1
137	rs603424	ENSG00000166135	HIF1AN	Protein coding	0	0	1	0	0	1
138	rs9527	ENSG00000076685	NT5C2	Protein coding	1	1	0	0	1	3
138	rs9527	ENSG00000148795	CYP17A1	Protein coding	1	1	0	0	1	3
138	rs9527	ENSG00000214435	AS3MT	Protein coding	1	0	0	0	1	2
138	rs9527	ENSG00000235376	RPEL1	Protein coding	1	1	0	0	0	2
138	rs9527	ENSG00000148842	CNNM2	Protein coding	0	0	0	1	0	1
139	rs11101730	ENSG00000130649	CYP2E1	Protein coding	1	1	0	0	1	3
139	rs11101730	ENSG00000127884	ECHS1	Protein coding	0	1	0	1	1	3
139	rs11101730	ENSG00000148803	FUOM	Protein coding	1	0	0	0	0	1
139	rs11101730	ENSG00000151651	ADAM8	Protein coding	0	0	1	0	0	1
139	rs11101730	ENSG00000171772	SYCE1	Protein coding	0	0	1	0	0	1
139	rs11101730	ENSG00000148832	PAOX	Protein coding	0	0	0	0	1	1
140	rs10741657	ENSG00000186104	CYP2R1	Protein coding	1	1	0	0	1	3
140	rs10741657	ENSG00000129084	PSMA1	Protein coding	1	0	0	0	1	2
140	rs10741657	ENSG00000110680	CALCA	Protein coding	1	0	0	0	0	1
141	rs2403254	ENSG00000134333	LDHA	Protein coding	1	1	1	1	1	5
141	rs2403254	ENSG00000129167	TPH1	Protein coding	1	1	0	0	1	3
141	rs2403254	ENSG00000166796	LDHC	Protein coding	1	1	0	0	1	3
141	rs2403254	ENSG00000166800	LDHAL6A	Protein coding	1	1	0	0	1	3
141	rs2403254	ENSG00000151116	UEVLD	Protein coding	1	0	0	0	0	1
141	rs2403254	ENSG00000173432	SAA1	Protein coding	1	0	0	0	0	1
142	rs3847502	ENSG00000213619	NDUFS3	Protein coding	1	1	0	1	1	4
142	rs3847502	ENSG00000025434	NR1H3	Protein coding	1	0	1	0	1	3
142	rs3847502	ENSG00000165916	PSMC3	Protein coding	1	0	0	0	1	2
142	rs3847502	ENSG00000134575	ACP2	Protein coding	0	1	0	0	0	1
142	rs3847502	ENSG00000030066	NUP160	Protein coding	0	0	0	0	1	1
142	rs3847502	ENSG00000110536	PTPMT1	Protein coding	0	0	0	0	1	1
143	rs174548	ENSG00000149476	DAK	Protein coding	1	1	0	0	1	3
143	rs174548	ENSG00000134824	FADS2	Protein coding	1	0	0	0	1	2
143	rs174548	ENSG00000149485	FADS1	Protein coding	1	0	0	0	1	2
143	rs174548	ENSG00000134780	DAGLA	Protein coding	1	0	0	0	0	1
143	rs174548	ENSG00000168496	FEN1	Protein coding	0	0	1	0	0	1
144	rs3017098	ENSG00000149541	B3GAT3	Protein coding	1	1	0	1	1	4
144	rs3017098	ENSG00000089597	GANAB	Protein coding	1	1	0	0	0	2
144	rs3017098	ENSG00000168003	SLC3A2	Protein coding	1	0	0	0	1	2
144	rs3017098	ENSG00000133316	WDR74	Protein coding	1	0	0	0	0	1
144	rs3017098	ENSG00000254772	EEF1G	Protein coding	1	0	0	0	0	1
144	rs3017098	ENSG00000168002	POLR2G	Protein coding	0	1	0	0	0	1
144	rs3017098	ENSG00000168000	BSCL2	Protein coding	0	0	1	0	0	1
144	rs3017098	ENSG00000204922	C11orf83	Protein coding	0	0	0	1	0	1
144	rs3017098	ENSG00000162174	ASRGL1	Protein coding	0	0	0	0	1	1
144	rs3017098	ENSG00000162188	GNG3	Protein coding	0	0	0	0	1	1
145	rs504915	ENSG00000068976	PYGM	Protein coding	0	1	1	1	1	4
145	rs504915	ENSG00000149782	PLCB3	Protein coding	1	1	0	0	1	3
145	rs504915	ENSG00000149809	TM7SF2	Protein coding	0	1	0	0	1	2
145	rs504915	ENSG00000002330	BAD	Protein coding	1	0	0	0	0	1
145	rs504915	ENSG00000126432	PRDX5	Protein coding	1	0	0	0	0	1
145	rs504915	ENSG00000168065	SLC22A11	Protein coding	1	0	0	0	0	1
145	rs504915	ENSG00000197891	SLC22A12	Protein coding	1	0	0	0	0	1
145	rs504915	ENSG00000168439	STIP1	Protein coding	0	0	1	0	0	1
145	rs504915	ENSG00000149806	FAU	Protein coding	0	0	0	0	1	1
145	rs504915	ENSG00000173113	TRMT112	Protein coding	0	0	0	0	1	1
145	rs504915	ENSG00000173153	ESRRA	Protein coding	0	0	0	0	1	1
145	rs504915	ENSG00000213465	ARL2	Protein coding	0	0	0	0	1	1
146	rs12288023	ENSG00000006534	ALDH3B1	Protein coding	1	1	0	0	1	3
146	rs12288023	ENSG00000110721	CHKA	Protein coding	1	1	0	0	1	3
146	rs12288023	ENSG00000132746	ALDH3B2	Protein coding	1	1	0	0	1	3
146	rs12288023	ENSG00000167792	NDUFV1	Protein coding	0	1	0	1	1	3
146	rs12288023	ENSG00000110717	NDUFS8	Protein coding	0	1	0	1	1	3
146	rs12288023	ENSG00000084207	GSTP1	Protein coding	1	0	0	0	1	2
146	rs12288023	ENSG00000110697	PITPNM1	Protein coding	1	0	0	0	1	2
146	rs12288023	ENSG00000110711	AIP	Protein coding	1	0	0	0	1	2
146	rs12288023	ENSG00000132744	ACY3	Protein coding	1	0	0	0	1	2
146	rs12288023	ENSG00000172531	PPP1CA	Protein coding	1	0	0	0	1	2
146	rs12288023	ENSG00000110719	TCIRG1	Protein coding	0	1	0	0	0	1
146	rs12288023	ENSG00000175482	POLD4	Protein coding	0	1	0	0	0	1
146	rs12288023	ENSG00000172613	RAD9A	Protein coding	0	0	1	0	0	1
146	rs12288023	ENSG00000172508	CARNS1	Protein coding	0	0	0	0	1	1
147	rs2229738	ENSG00000110090	CPT1A	Protein coding	1	0	0	1	1	3
147	rs2229738	ENSG00000069482	GAL	Protein coding	1	0	0	0	0	1
147	rs2229738	ENSG00000162337	LRP5	Protein coding	1	0	0	0	0	1
148	rs12785878	ENSG00000172893	DHCR7	Protein coding	0	1	1	1	1	4
148	rs12785878	ENSG00000172890	NADSYN1	Protein coding	1	1	0	0	1	3
149	rs499974	ENSG00000062282	DGAT2	Protein coding	1	1	0	0	1	3
149	rs499974	ENSG00000158555	GDPD5	Protein coding	1	0	0	0	1	2
149	rs499974	ENSG00000166391	MOGAT2	Protein coding	1	0	0	0	1	2
149	rs499974	ENSG00000149273	RPS3	Protein coding	0	0	0	0	1	1
150	rs7130284	ENSG00000077498	TYR	Protein coding	0	1	0	0	1	2
150	rs7130284	ENSG00000086991	NOX4	Protein coding	1	0	0	0	0	1
151	rs10830963	ENSG00000134640	MTNR1B	Protein coding	1	0	0	0	0	1
152	rs507080	ENSG00000118094	TREH	Protein coding	1	1	0	1	1	4
152	rs507080	ENSG00000137700	SLC37A4	Protein coding	1	0	0	1	1	3
152	rs507080	ENSG00000172269	DPAGT1	Protein coding	1	1	0	1	0	3
152	rs507080	ENSG00000256269	HMBS	Protein coding	0	1	0	1	1	3
152	rs507080	ENSG00000167283	ATP5L	Protein coding	0	1	0	0	1	2
152	rs507080	ENSG00000118058	KMT2A	Protein coding	0	0	1	0	0	1
152	rs507080	ENSG00000188486	H2AFX	Protein coding	0	0	1	0	0	1
152	rs507080	ENSG00000118181	RPS25	Protein coding	0	0	0	0	1	1
153	rs499368	ENSG00000139044	B4GALNT3	Protein coding	0	1	0	0	0	1
153	rs499368	ENSG00000111181	SLC6A12	Protein coding	0	0	0	0	1	1
154	rs2970818	ENSG00000139180	NDUFA9	Protein coding	0	1	0	1	1	3
154	rs2970818	ENSG00000078237	C12orf5	Protein coding	1	0	0	0	0	1
154	rs2970818	ENSG00000130035	GALNT8	Protein coding	0	1	0	0	0	1
154	rs2970818	ENSG00000118972	FGF23	Protein coding	0	0	0	1	0	1
154	rs2970818	ENSG00000111262	KCNA1	Protein coding	0	0	0	1	0	1
155	rs2110073	ENSG00000111669	TPI1	Protein coding	0	1	1	1	1	4
155	rs2110073	ENSG00000215009	ACSM4	Protein coding	1	1	0	0	1	3
155	rs2110073	ENSG00000111640	GAPDH	Protein coding	0	1	1	0	1	3
155	rs2110073	ENSG00000139197	PEX5	Protein coding	1	0	0	1	0	2
155	rs2110073	ENSG00000111674	ENO2	Protein coding	0	1	0	0	1	2
155	rs2110073	ENSG00000111684	LPCAT3	Protein coding	0	0	1	0	1	2
155	rs2110073	ENSG00000111664	GNB3	Protein coding	0	0	0	0	1	1
157	rs2657879	ENSG00000062485	CS	Protein coding	1	1	0	0	1	3
157	rs2657879	ENSG00000110955	ATP5B	Protein coding	1	1	0	0	1	3
157	rs2657879	ENSG00000135423	GLS2	Protein coding	1	1	0	0	1	3
157	rs2657879	ENSG00000175336	APOF	Protein coding	1	0	1	0	1	3
157	rs2657879	ENSG00000139531	SUOX	Protein coding	0	1	0	1	1	3
157	rs2657879	ENSG00000139547	RDH16	Protein coding	1	1	0	0	0	2
157	rs2657879	ENSG00000110958	PTGES3	Protein coding	0	1	0	0	1	2
157	rs2657879	ENSG00000181852	RNF41	Protein coding	1	0	0	0	0	1
157	rs2657879	ENSG00000198056	PRIM1	Protein coding	0	1	0	0	0	1
157	rs2657879	ENSG00000025423	HSD17B6	Protein coding	0	1	0	0	0	1
157	rs2657879	ENSG00000139579	NABP2	Protein coding	0	0	1	0	0	1
157	rs2657879	ENSG00000135469	COQ10A	Protein coding	0	0	0	0	1	1
157	rs2657879	ENSG00000139641	ESYT1	Protein coding	0	0	0	0	1	1
157	rs2657879	ENSG00000197728	RPS26	Protein coding	0	0	0	0	1	1
157	rs2657879	ENSG00000229117	RPL41	Protein coding	0	0	0	0	1	1
158	rs7954638	ENSG00000111144	LTA4H	Protein coding	1	1	0	0	1	3
158	rs7954638	ENSG00000084110	HAL	Protein coding	0	1	0	1	1	3
158	rs7954638	ENSG00000139344	AMDHD1	Protein coding	0	1	0	0	1	2
158	rs7954638	ENSG00000139343	SNRPF	Protein coding	1	0	0	0	0	1
159	rs1718309	ENSG00000171759	PAH	Protein coding	1	1	1	1	1	5
159	rs1718309	ENSG00000017427	IGF1	Protein coding	1	0	1	0	0	2
160	rs2241210	ENSG00000139428	MMAB	Protein coding	1	1	0	1	1	4
160	rs2241210	ENSG00000076555	ACACB	Protein coding	1	1	0	0	1	3
160	rs2241210	ENSG00000110921	MVK	Protein coding	0	1	0	1	1	3
160	rs2241210	ENSG00000139433	GLTP	Protein coding	1	0	0	0	1	2
160	rs2241210	ENSG00000076248	UNG	Protein coding	0	0	1	0	0	1
160	rs2241210	ENSG00000189046	ALKBH2	Protein coding	0	0	1	0	0	1
161	rs2066938	ENSG00000170890	PLA2G1B	Protein coding	1	1	0	0	1	3
161	rs2066938	ENSG00000111775	COX6A1	Protein coding	0	1	0	1	1	3
161	rs2066938	ENSG00000122971	ACADS	Protein coding	0	1	0	1	1	3
161	rs2066938	ENSG00000110871	COQ5	Protein coding	0	1	0	0	1	2
161	rs2066938	ENSG00000089041	P2RX7	Protein coding	1	0	0	0	0	1
161	rs2066938	ENSG00000089163	SIRT4	Protein coding	1	0	0	0	0	1
161	rs2066938	ENSG00000110917	MLEC	Protein coding	1	0	0	0	0	1
161	rs2066938	ENSG00000257218	GATC	Protein coding	0	1	0	0	0	1
162	rs838876	ENSG00000196498	NCOR2	Protein coding	1	0	1	0	1	3
162	rs838876	ENSG00000073060	SCARB1	Protein coding	1	0	0	0	1	2
162	rs838876	ENSG00000081760	AACS	Protein coding	1	0	0	0	1	2
162	rs838876	ENSG00000150991	UBC	Protein coding	1	0	0	0	1	2
163	rs11619319	ENSG00000183463	URAD	Protein coding	1	1	0	0	0	2
163	rs11619319	ENSG00000139515	PDX1	Protein coding	1	0	0	0	0	1
163	rs11619319	ENSG00000186184	POLR1D	Protein coding	0	1	0	0	0	1
164	rs4941615	ENSG00000136143	SUCLA2	Protein coding	1	1	0	1	1	4
164	rs4941615	ENSG00000136156	ITM2B	Protein coding	1	0	0	0	0	1
164	rs4941615	ENSG00000139687	RB1	Protein coding	0	0	1	0	0	1
164	rs4941615	ENSG00000136146	MED4	Protein coding	0	0	0	0	1	1
164	rs4941615	ENSG00000136159	NUDT15	Protein coding	0	0	0	0	1	1
165	rs7157785	ENSG00000126821	SGPP1	Protein coding	1	0	0	0	1	2
165	rs7157785	ENSG00000140009	ESR2	Protein coding	1	0	1	0	0	2
166	rs7159888	ENSG00000033170	FUT8	Protein coding	1	1	0	0	0	2
166	rs7159888	ENSG00000176153	GPX2	Protein coding	0	0	0	0	1	1
167	rs2011069	ENSG00000156414	TDRD9	Protein coding	1	0	0	0	0	1
167	rs2011069	ENSG00000166183	ASPG	Protein coding	0	0	0	0	1	1
168	rs4983559	ENSG00000142208	AKT1	Protein coding	1	0	1	0	1	3
168	rs4983559	ENSG00000166428	PLD4	Protein coding	1	1	0	0	1	3
168	rs4983559	ENSG00000185100	ADSSL1	Protein coding	1	1	0	0	1	3
168	rs4983559	ENSG00000179364	PACS2	Protein coding	0	0	1	0	0	1
169	rs9635324	ENSG00000137841	PLCB2	Protein coding	1	1	0	0	1	3
169	rs9635324	ENSG00000169105	CHST14	Protein coding	1	0	0	1	1	3
169	rs9635324	ENSG00000128928	IVD	Protein coding	0	1	0	1	1	3
169	rs9635324	ENSG00000137880	GCHFR	Protein coding	1	0	0	0	1	2
169	rs9635324	ENSG00000156970	BUB1B	Protein coding	0	0	1	0	0	1
170	rs1153858	ENSG00000171766	GATM	Protein coding	1	1	0	1	1	4
170	rs1153858	ENSG00000140263	SORD	Protein coding	1	1	0	0	1	3
170	rs1153858	ENSG00000137767	SQRDL	Protein coding	1	0	0	0	1	2
170	rs1153858	ENSG00000137860	SLC28A2	Protein coding	1	0	0	0	0	1
170	rs1153858	ENSG00000140254	DUOXA1	Protein coding	1	0	0	0	0	1
170	rs1153858	ENSG00000140274	DUOXA2	Protein coding	1	0	0	0	0	1
170	rs1153858	ENSG00000137857	DUOX1	Protein coding	0	0	0	0	1	1
170	rs1153858	ENSG00000140279	DUOX2	Protein coding	0	0	0	0	1	1
171	rs1365505	ENSG00000140287	HDC	Protein coding	1	1	0	0	1	3
171	rs1365505	ENSG00000140284	SLC27A2	Protein coding	1	0	0	0	1	2
172	rs2414095	ENSG00000137869	CYP19A1	Protein coding	1	1	0	0	1	3
172	rs2414095	ENSG00000183578	TNFAIP8L3	Protein coding	1	0	0	0	1	2
173	rs1532085	ENSG00000166035	LIPC	Protein coding	1	1	0	1	1	4
173	rs1532085	ENSG00000128918	ALDH1A2	Protein coding	1	1	1	0	0	3
173	rs1532085	ENSG00000103569	AQP9	Protein coding	1	0	0	0	0	1
174	rs2404602	ENSG00000140374	ETFA	Protein coding	0	0	0	1	1	2
175	rs2007084	ENSG00000182054	IDH2	Protein coding	1	1	0	1	1	4
175	rs2007084	ENSG00000140521	POLG	Protein coding	1	1	0	1	0	3
175	rs2007084	ENSG00000166819	PLIN1	Protein coding	1	0	0	0	1	2
175	rs2007084	ENSG00000166825	ANPEP	Protein coding	1	1	0	0	0	2
175	rs2007084	ENSG00000183208	GDPGP1	Protein coding	1	0	0	0	0	1
175	rs2007084	ENSG00000188095	MESP2	Protein coding	0	0	0	1	0	1
175	rs2007084	ENSG00000166821	PEX11A	Protein coding	0	0	0	0	1	1
176	rs17702912	ENSG00000205629	LCMT1	Protein coding	1	0	0	0	0	1
177	rs247616	ENSG00000087237	CETP	Protein coding	1	0	0	1	1	3
177	rs247616	ENSG00000087250	MT3	Protein coding	1	0	0	0	1	2
177	rs247616	ENSG00000088682	COQ9	Protein coding	0	0	0	1	1	2
177	rs247616	ENSG00000005194	CIAPIN1	Protein coding	0	0	0	0	1	1
177	rs247616	ENSG00000102891	MT4	Protein coding	0	0	0	0	1	1
177	rs247616	ENSG00000102900	NUP93	Protein coding	0	0	0	0	1	1
177	rs247616	ENSG00000102931	ARL2BP	Protein coding	0	0	0	0	1	1
177	rs247616	ENSG00000125144	MT1G	Protein coding	0	0	0	0	1	1
177	rs247616	ENSG00000125148	MT2A	Protein coding	0	0	0	0	1	1
177	rs247616	ENSG00000169688	MT1B	Protein coding	0	0	0	0	1	1
177	rs247616	ENSG00000169715	MT1E	Protein coding	0	0	0	0	1	1
177	rs247616	ENSG00000187193	MT1X	Protein coding	0	0	0	0	1	1
177	rs247616	ENSG00000198417	MT1F	Protein coding	0	0	0	0	1	1
177	rs247616	ENSG00000205358	MT1H	Protein coding	0	0	0	0	1	1
177	rs247616	ENSG00000205362	MT1A	Protein coding	0	0	0	0	1	1
177	rs247616	ENSG00000205364	MT1M	Protein coding	0	0	0	0	1	1
178	rs12709013	ENSG00000125166	GOT2	Protein coding	1	1	0	0	1	3
179	rs16942887	ENSG00000103056	SMPD3	Protein coding	1	1	0	0	1	3
179	rs16942887	ENSG00000213398	LCAT	Protein coding	1	0	0	1	1	3
179	rs16942887	ENSG00000205220	PSMB10	Protein coding	1	0	0	0	1	2
179	rs16942887	ENSG00000103064	SLC7A6	Protein coding	1	0	0	0	0	1
179	rs16942887	ENSG00000103066	PLA2G15	Protein coding	1	0	0	0	0	1
179	rs16942887	ENSG00000159720	ATP6V0D1	Protein coding	0	1	0	0	0	1
179	rs16942887	ENSG00000141096	DPEP3	Protein coding	0	0	0	0	1	1
179	rs16942887	ENSG00000167261	DPEP2	Protein coding	0	0	0	0	1	1
179	rs16942887	ENSG00000176387	HSD11B2	Protein coding	0	0	0	0	1	1
180	rs74249229	ENSG00000157350	ST3GAL2	Protein coding	1	1	0	0	1	3
180	rs74249229	ENSG00000181019	NQO1	Protein coding	1	0	1	0	1	3
180	rs74249229	ENSG00000090857	PDPR	Protein coding	0	0	0	0	1	1
180	rs74249229	ENSG00000103018	CYB5B	Protein coding	0	0	0	0	1	1
181	rs4788815	ENSG00000198650	TAT	Protein coding	1	1	0	1	1	4
181	rs4788815	ENSG00000102967	DHODH	Protein coding	0	1	0	0	1	2
181	rs4788815	ENSG00000140835	CHST4	Protein coding	1	0	0	0	0	1
181	rs4788815	ENSG00000257017	HP	Protein coding	0	0	1	0	0	1
181	rs4788815	ENSG00000261701	HPR	Protein coding	0	0	1	0	0	1
182	rs2000999	ENSG00000198650	TAT	Protein coding	1	1	0	1	1	4
182	rs2000999	ENSG00000102967	DHODH	Protein coding	0	1	0	0	1	2
182	rs2000999	ENSG00000257017	HP	Protein coding	0	0	1	0	0	1
182	rs2000999	ENSG00000261701	HPR	Protein coding	0	0	1	0	0	1
183	rs10083777	ENSG00000135697	BCMO1	Protein coding	1	1	0	1	1	4
183	rs10083777	ENSG00000140905	GCSH	Protein coding	1	1	0	1	1	4
183	rs10083777	ENSG00000166446	CDYL2	Protein coding	1	0	0	0	0	1
183	rs10083777	ENSG00000166454	ATMIN	Protein coding	0	0	1	0	0	1
184	rs6564851	ENSG00000135697	BCMO1	Protein coding	1	1	0	1	1	4
184	rs6564851	ENSG00000140905	GCSH	Protein coding	1	1	0	1	1	4
184	rs6564851	ENSG00000166446	CDYL2	Protein coding	1	0	0	0	0	1
184	rs6564851	ENSG00000166454	ATMIN	Protein coding	0	0	1	0	0	1
185	rs8051149	ENSG00000174990	CA5A	Protein coding	1	0	0	1	1	3
185	rs8051149	ENSG00000103257	SLC7A5	Protein coding	1	0	0	0	1	2
186	rs154657	ENSG00000176715	ACSF3	Protein coding	1	0	0	1	1	3
186	rs154657	ENSG00000015413	DPEP1	Protein coding	1	0	0	0	1	2
186	rs154657	ENSG00000178773	CPNE7	Protein coding	1	0	0	0	1	2
186	rs154657	ENSG00000197912	SPG7	Protein coding	0	0	0	1	0	1
186	rs154657	ENSG00000167526	RPL13	Protein coding	0	0	0	0	1	1
187	rs172642	ENSG00000108839	ALOX12	Protein coding	1	1	0	0	1	3
187	rs172642	ENSG00000091622	PITPNM3	Protein coding	1	0	0	0	1	2
187	rs172642	ENSG00000129221	AIPL1	Protein coding	1	0	0	0	0	1
187	rs172642	ENSG00000132535	DLG4	Protein coding	1	0	0	0	0	1
187	rs172642	ENSG00000161944	ASGR2	Protein coding	1	0	0	0	0	1
187	rs172642	ENSG00000174326	SLC16A11	Protein coding	1	0	0	0	0	1
187	rs172642	ENSG00000141485	SLC13A5	Protein coding	0	0	1	0	0	1
187	rs172642	ENSG00000108590	MED31	Protein coding	0	0	0	0	1	1
188	rs2271316	ENSG00000072778	ACADVL	Protein coding	1	1	1	1	1	5
188	rs2271316	ENSG00000108839	ALOX12	Protein coding	1	1	0	0	1	3
188	rs2271316	ENSG00000091622	PITPNM3	Protein coding	1	0	0	0	1	2
188	rs2271316	ENSG00000181856	SLC2A4	Protein coding	1	0	0	0	1	2
188	rs2271316	ENSG00000132535	DLG4	Protein coding	1	0	0	0	0	1
188	rs2271316	ENSG00000161944	ASGR2	Protein coding	1	0	0	0	0	1
188	rs2271316	ENSG00000174326	SLC16A11	Protein coding	1	0	0	0	0	1
188	rs2271316	ENSG00000181222	POLR2A	Protein coding	0	1	0	0	0	1
188	rs2271316	ENSG00000141485	SLC13A5	Protein coding	0	0	1	0	0	1
188	rs2271316	ENSG00000108590	MED31	Protein coding	0	0	0	0	1	1
189	rs12150660	ENSG00000072778	ACADVL	Protein coding	1	1	1	1	1	5
189	rs12150660	ENSG00000179477	ALOX12B	Protein coding	1	1	0	0	1	3
189	rs12150660	ENSG00000179593	ALOX15B	Protein coding	1	1	0	0	1	3
189	rs12150660	ENSG00000141504	SAT2	Protein coding	1	1	0	0	0	2
189	rs12150660	ENSG00000141510	TP53	Protein coding	1	0	1	0	0	2
189	rs12150660	ENSG00000181856	SLC2A4	Protein coding	1	0	0	0	1	2
189	rs12150660	ENSG00000132535	DLG4	Protein coding	1	0	0	0	0	1
189	rs12150660	ENSG00000179148	ALOXE3	Protein coding	1	0	0	0	0	1
189	rs12150660	ENSG00000181222	POLR2A	Protein coding	0	1	0	0	0	1
189	rs12150660	ENSG00000129255	MPDU1	Protein coding	0	0	0	1	0	1
190	rs748196	ENSG00000133027	PEMT	Protein coding	1	1	0	0	1	3
190	rs748196	ENSG00000072310	SREBF1	Protein coding	1	0	0	0	1	2
190	rs748196	ENSG00000179598	PLD6	Protein coding	1	0	0	0	1	2
190	rs748196	ENSG00000205309	NT5M	Protein coding	0	1	0	0	1	2
190	rs748196	ENSG00000171953	ATPAF2	Protein coding	0	0	0	1	0	1
190	rs748196	ENSG00000141026	MED9	Protein coding	0	0	0	0	1	1
191	rs113612868	ENSG00000125686	MED1	Protein coding	1	0	1	0	1	3
191	rs113612868	ENSG00000108344	PSMD3	Protein coding	1	0	0	0	1	2
191	rs113612868	ENSG00000126368	NR1D1	Protein coding	1	0	0	0	1	2
191	rs113612868	ENSG00000131748	STARD3	Protein coding	1	0	0	0	1	2
191	rs113612868	ENSG00000161395	PGAP3	Protein coding	1	0	0	1	0	2
191	rs113612868	ENSG00000172057	ORMDL3	Protein coding	1	0	0	0	1	2
191	rs113612868	ENSG00000141744	PNMT	Protein coding	0	1	0	0	1	2
191	rs113612868	ENSG00000108349	CASC3	Protein coding	1	0	0	0	0	1
191	rs113612868	ENSG00000126351	THRA	Protein coding	0	0	1	0	0	1
191	rs113612868	ENSG00000167914	GSDMA	Protein coding	0	0	1	0	0	1
191	rs113612868	ENSG00000008838	MED24	Protein coding	0	0	0	0	1	1
191	rs113612868	ENSG00000108298	RPL19	Protein coding	0	0	0	0	1	1
192	rs4343	ENSG00000087191	PSMC5	Protein coding	1	0	0	0	1	2
192	rs4343	ENSG00000159640	ACE	Protein coding	1	0	1	0	0	2
192	rs4343	ENSG00000136463	TACO1	Protein coding	0	0	0	1	1	2
192	rs4343	ENSG00000264813	-	Protein coding	0	0	1	0	0	1
193	rs1801689	ENSG00000154229	PRKCA	Protein coding	0	0	1	0	1	2
193	rs1801689	ENSG00000091583	APOH	Protein coding	1	0	0	0	0	1
194	rs7343008	ENSG00000158201	ABHD3	Protein coding	1	0	0	0	1	2
194	rs7343008	ENSG00000141448	GATA6	Protein coding	1	0	0	0	0	1
195	rs1667255	ENSG00000118271	TTR	Protein coding	1	0	1	0	1	3
195	rs1667255	ENSG00000118276	B4GALT6	Protein coding	0	1	0	0	1	2
196	rs7227483	ENSG00000152234	ATP5A1	Protein coding	1	1	0	1	1	4
197	rs4939883	ENSG00000101670	LIPG	Protein coding	1	1	0	0	1	3
197	rs4939883	ENSG00000167315	ACAA2	Protein coding	1	1	0	0	1	3
197	rs4939883	ENSG00000265681	RPL17	Protein coding	0	0	0	0	1	1
198	rs2100944	ENSG00000167775	CD320	Protein coding	1	0	0	1	1	3
198	rs2100944	ENSG00000267855	NDUFA7	Protein coding	0	1	0	0	1	2
198	rs2100944	ENSG00000090661	CERS4	Protein coding	0	1	0	0	1	2
198	rs2100944	ENSG00000167772	ANGPTL4	Protein coding	0	0	1	0	1	2
198	rs2100944	ENSG00000090659	CD209	Protein coding	0	0	1	0	0	1
198	rs2100944	ENSG00000104938	CLEC4M	Protein coding	0	0	1	0	0	1
198	rs2100944	ENSG00000233927	RPS28	Protein coding	0	0	0	0	1	1
199	rs116843064	ENSG00000167775	CD320	Protein coding	1	0	0	1	1	3
199	rs116843064	ENSG00000267855	NDUFA7	Protein coding	0	1	0	0	1	2
199	rs116843064	ENSG00000090661	CERS4	Protein coding	0	1	0	0	1	2
199	rs116843064	ENSG00000167772	ANGPTL4	Protein coding	0	0	1	0	1	2
199	rs116843064	ENSG00000233927	RPS28	Protein coding	0	0	0	0	1	1
200	rs6511720	ENSG00000102575	ACP5	Protein coding	1	1	0	0	1	3
200	rs6511720	ENSG00000130164	LDLR	Protein coding	1	0	0	1	1	3
200	rs6511720	ENSG00000130173	ANGPTL8	Protein coding	1	0	1	0	1	3
200	rs6511720	ENSG00000142453	CARM1	Protein coding	1	0	0	0	1	2
200	rs6511720	ENSG00000105520	LPPR2	Protein coding	1	0	0	0	0	1
200	rs6511720	ENSG00000130175	PRKCSH	Protein coding	1	0	0	0	0	1
200	rs6511720	ENSG00000079805	DNM2	Protein coding	0	0	0	0	1	1
200	rs6511720	ENSG00000129353	SLC44A2	Protein coding	0	0	0	0	1	1
200	rs6511720	ENSG00000130159	ECSIT	Protein coding	0	0	0	0	1	1
201	rs8012	ENSG00000105607	GCDH	Protein coding	1	1	0	1	1	4
201	rs8012	ENSG00000104774	MAN2B1	Protein coding	1	0	0	1	1	3
201	rs8012	ENSG00000141837	CACNA1A	Protein coding	1	0	1	0	1	3
201	rs8012	ENSG00000105612	DNASE2	Protein coding	1	0	0	0	0	1
202	rs2108622	ENSG00000186115	CYP4F2	Protein coding	1	1	1	0	1	4
202	rs2108622	ENSG00000186526	CYP4F8	Protein coding	1	1	1	0	1	4
202	rs2108622	ENSG00000186204	CYP4F12	Protein coding	1	0	1	0	1	3
202	rs2108622	ENSG00000186529	CYP4F3	Protein coding	1	1	0	0	1	3
202	rs2108622	ENSG00000171954	CYP4F22	Protein coding	1	0	0	0	1	2
202	rs2108622	ENSG00000171903	CYP4F11	Protein coding	0	0	1	0	1	2
202	rs2108622	ENSG00000127528	KLF2	Protein coding	1	0	0	0	0	1
203	rs4808136	ENSG00000105655	ISYNA1	Protein coding	1	1	0	0	1	3
203	rs4808136	ENSG00000223802	CERS1	Protein coding	0	1	0	1	1	3
203	rs4808136	ENSG00000221983	UBA52	Protein coding	1	0	0	0	1	2
203	rs4808136	ENSG00000130513	GDF15	Protein coding	0	0	1	0	0	1
203	rs4808136	ENSG00000105647	PIK3R2	Protein coding	0	0	0	0	1	1
204	rs8101881	ENSG00000153879	CEBPG	Protein coding	1	0	0	0	0	1
204	rs8101881	ENSG00000173809	TDRD12	Protein coding	1	0	0	0	0	1
204	rs8101881	ENSG00000245848	CEBPA	Protein coding	1	0	0	0	0	1
204	rs8101881	ENSG00000021488	SLC7A9	Protein coding	0	0	0	1	0	1
204	rs8101881	ENSG00000213965	NUDT19	Protein coding	0	0	0	0	1	1
205	rs56113850	ENSG00000086544	ITPKC	Protein coding	1	1	0	0	1	3
205	rs56113850	ENSG00000197408	CYP2B6	Protein coding	1	1	0	0	1	3
205	rs56113850	ENSG00000255974	CYP2A6	Protein coding	1	1	0	0	1	3
205	rs56113850	ENSG00000105329	TGFB1	Protein coding	1	0	1	0	0	2
205	rs56113850	ENSG00000197446	CYP2F1	Protein coding	1	0	0	0	1	2
205	rs56113850	ENSG00000197838	CYP2A13	Protein coding	1	0	0	0	1	2
205	rs56113850	ENSG00000105223	PLD3	Protein coding	0	1	0	0	1	2
205	rs56113850	ENSG00000167600	CYP2S1	Protein coding	0	1	0	0	1	2
205	rs56113850	ENSG00000090013	BLVRB	Protein coding	0	1	0	0	1	2
205	rs56113850	ENSG00000105245	NUMBL	Protein coding	1	0	0	0	0	1
205	rs56113850	ENSG00000198077	CYP2A7	Protein coding	0	0	0	0	1	1
206	rs2547231	ENSG00000105499	PLA2G4C	Protein coding	1	1	0	0	1	3
206	rs2547231	ENSG00000105398	SULT2A1	Protein coding	1	0	0	0	1	2
206	rs2547231	ENSG00000105486	LIG1	Protein coding	1	0	1	0	0	2
207	rs2287921	ENSG00000104812	GYS1	Protein coding	0	1	0	1	1	3
207	rs2287921	ENSG00000088002	SULT2B1	Protein coding	1	0	0	0	1	2
207	rs2287921	ENSG00000176920	FUT2	Protein coding	1	1	0	0	0	2
207	rs2287921	ENSG00000063176	SPHK2	Protein coding	0	1	0	0	1	2
207	rs2287921	ENSG00000105552	BCAT2	Protein coding	0	1	0	0	1	2
207	rs2287921	ENSG00000087088	BAX	Protein coding	1	0	0	0	0	1
207	rs2287921	ENSG00000104808	DHDH	Protein coding	1	0	0	0	0	1
207	rs2287921	ENSG00000174951	FUT1	Protein coding	0	1	0	0	0	1
207	rs2287921	ENSG00000063177	RPL18	Protein coding	0	0	0	0	1	1
207	rs2287921	ENSG00000087076	HSD17B14	Protein coding	0	0	0	0	1	1
207	rs2287921	ENSG00000104826	LHB	Protein coding	0	0	0	0	1	1
207	rs2287921	ENSG00000105550	FGF21	Protein coding	0	0	0	0	1	1
207	rs2287921	ENSG00000105559	PLEKHA4	Protein coding	0	0	0	0	1	1
208	rs2576452	ENSG00000170906	NDUFA3	Protein coding	0	1	0	0	1	2
208	rs2576452	ENSG00000125505	MBOAT7	Protein coding	0	0	0	0	1	1
208	rs2576452	ENSG00000170889	RPS9	Protein coding	0	0	0	0	1	1
209	rs4814176	ENSG00000172296	SPTLC3	Protein coding	0	1	0	0	1	2
210	rs6048216	ENSG00000132671	SSTR4	Protein coding	1	0	0	0	0	1
210	rs6048216	ENSG00000125798	FOXA2	Protein coding	0	0	1	0	0	1
210	rs6048216	ENSG00000178726	THBD	Protein coding	0	0	1	0	0	1
211	rs1800961	ENSG00000196839	ADA	Protein coding	0	1	1	0	1	3
211	rs1800961	ENSG00000132824	SERINC3	Protein coding	1	0	0	0	1	2
211	rs1800961	ENSG00000101076	HNF4A	Protein coding	1	0	0	0	0	1
211	rs1800961	ENSG00000124194	GDAP1L1	Protein coding	1	0	0	0	0	1
211	rs1800961	ENSG00000197296	FITM2	Protein coding	0	0	0	0	1	1
212	rs6073958	ENSG00000064601	CTSA	Protein coding	1	0	1	1	1	4
212	rs6073958	ENSG00000101473	ACOT8	Protein coding	1	1	0	0	1	3
212	rs6073958	ENSG00000100979	PLTP	Protein coding	1	0	0	0	1	2
212	rs6073958	ENSG00000124155	PIGT	Protein coding	0	1	0	0	0	1
212	rs6073958	ENSG00000100985	MMP9	Protein coding	0	0	1	0	0	1
213	rs941206	ENSG00000172315	TP53RK	Protein coding	1	0	0	0	0	1
214	rs1570669	ENSG00000019186	CYP24A1	Protein coding	1	1	0	0	1	3
215	rs1571700	ENSG00000159267	HLCS	Protein coding	1	1	0	1	1	4
215	rs1571700	ENSG00000185808	PIGP	Protein coding	0	1	0	0	0	1
216	rs234714	ENSG00000160200	CBS	Protein coding	0	1	0	1	1	3
216	rs234714	ENSG00000160194	NDUFV3	Protein coding	0	1	0	0	1	2
216	rs234714	ENSG00000160191	PDE9A	Protein coding	1	0	0	0	0	1
216	rs234714	ENSG00000142178	SIK1	Protein coding	0	0	0	1	0	1
217	rs2540641	ENSG00000100033	PRODH	Protein coding	1	1	0	1	1	4
217	rs2540641	ENSG00000100075	SLC25A1	Protein coding	0	0	0	1	1	2
217	rs2540641	ENSG00000215193	PEX26	Protein coding	0	0	0	1	0	1
218	rs2040771	ENSG00000100033	PRODH	Protein coding	1	1	0	1	1	4
218	rs2040771	ENSG00000100075	SLC25A1	Protein coding	0	0	0	1	1	2
219	rs4680	ENSG00000093010	COMT	Protein coding	1	1	0	0	1	3
219	rs4680	ENSG00000099904	ZDHHC8	Protein coding	1	0	0	0	1	2
220	rs2330809	ENSG00000100031	GGT1	Protein coding	1	1	0	1	1	4
220	rs2330809	ENSG00000099998	GGT5	Protein coding	1	1	0	0	1	3
220	rs2330809	ENSG00000100024	UPB1	Protein coding	0	1	0	1	1	3
220	rs2330809	ENSG00000100028	SNRPD3	Protein coding	1	0	0	0	0	1
220	rs2330809	ENSG00000128271	ADORA2A	Protein coding	1	0	0	0	0	1
221	rs855791	ENSG00000128311	TST	Protein coding	0	1	0	0	1	2
221	rs855791	ENSG00000100368	CSF2RB	Protein coding	1	0	0	0	0	1
221	rs855791	ENSG00000128340	RAC2	Protein coding	1	0	0	0	0	1
221	rs855791	ENSG00000128309	MPST	Protein coding	0	1	0	0	0	1
222	rs1065852	ENSG00000100197	CYP2D6	Protein coding	1	0	0	0	1	2
222	rs1065852	ENSG00000100243	CYB5R3	Protein coding	1	0	0	0	1	2
222	rs1065852	ENSG00000198911	SREBF2	Protein coding	1	0	0	0	1	2
222	rs1065852	ENSG00000184983	NDUFA6	Protein coding	0	1	0	0	1	2
222	rs1065852	ENSG00000198951	NAGA	Protein coding	0	0	0	1	0	1
223	rs4253772	ENSG00000100422	CERK	Protein coding	1	0	0	0	1	2
223	rs4253772	ENSG00000186951	PPARA	Protein coding	1	0	0	0	1	2
223	rs4253772	ENSG00000188064	WNT7B	Protein coding	1	0	0	0	0	1
223	rs4253772	ENSG00000100416	TRMU	Protein coding	0	0	0	1	0	1
224	rs131794	ENSG00000025708	TYMP	Protein coding	1	1	1	1	1	5
224	rs131794	ENSG00000100299	ARSA	Protein coding	1	0	0	1	1	3
224	rs131794	ENSG00000100288	CHKB	Protein coding	0	1	0	1	1	3
224	rs131794	ENSG00000130489	SCO2	Protein coding	0	0	1	1	1	3
224	rs131794	ENSG00000073146	MOV10L1	Protein coding	1	0	0	0	0	1
224	rs131794	ENSG00000100258	LMF2	Protein coding	0	0	0	0	1	1
224	rs131794	ENSG00000205560	CPT1B	Protein coding	0	0	0	0	1	1
225	rs6151429	ENSG00000025708	TYMP	Protein coding	1	1	1	1	1	5
225	rs6151429	ENSG00000100299	ARSA	Protein coding	1	0	0	1	1	3
225	rs6151429	ENSG00000100288	CHKB	Protein coding	0	1	0	1	1	3
225	rs6151429	ENSG00000130489	SCO2	Protein coding	0	0	1	1	1	3
225	rs6151429	ENSG00000073146	MOV10L1	Protein coding	1	0	0	0	0	1
225	rs6151429	ENSG00000100258	LMF2	Protein coding	0	0	0	0	1	1
225	rs6151429	ENSG00000205560	CPT1B	Protein coding	0	0	0	0	1	1
227	rs766420	ENSG00000067829	IDH3G	Protein coding	1	1	0	0	1	3
227	rs766420	ENSG00000160211	G6PD	Protein coding	1	1	0	0	1	3
227	rs766420	ENSG00000007350	TKTL1	Protein coding	1	1	0	0	0	2
227	rs766420	ENSG00000102125	TAZ	Protein coding	0	0	0	1	1	2
227	rs766420	ENSG00000013563	DNASE1L1	Protein coding	1	0	0	0	0	1
227	rs766420	ENSG00000102032	RENBP	Protein coding	1	0	0	0	0	1
227	rs766420	ENSG00000130830	MPP1	Protein coding	1	0	0	0	0	1
227	rs766420	ENSG00000169057	MECP2	Protein coding	1	0	0	0	0	1
227	rs766420	ENSG00000071553	ATP6AP1	Protein coding	0	1	0	0	0	1
227	rs766420	ENSG00000130826	DKC1	Protein coding	0	0	1	0	0	1
227	rs766420	ENSG00000073009	IKBKG	Protein coding	0	0	1	0	0	1
227	rs766420	ENSG00000172534	HCFC1	Protein coding	0	0	0	1	0	1
227	rs766420	ENSG00000180879	SSR4	Protein coding	0	0	0	1	0	1
227	rs766420	ENSG00000147403	RPL10	Protein coding	0	0	0	0	1	1

## Sheet: Table S6
Table S6. Concurrent candidate causal genes for 227 literature-derived mQTLs.
Note that sentinels without any concurrent candidates are omitted.
mQTL	Sentinel rsID	Ensembl gene ID	HGNC symbol	Gene biotype
1	rs1801133	ENSG00000177000	MTHFR	Protein coding
2	rs532545	ENSG00000158825	CDA	Protein coding
2	rs532545	ENSG00000158828	PINK1	Protein coding
3	rs1697421	ENSG00000162551	ALPL	Protein coding
5	rs7529794	ENSG00000168389	MFSD2A	Protein coding
5	rs7529794	ENSG00000043514	TRIT1	Protein coding
6	rs4660306	ENSG00000132763	MMACHC	Protein coding
6	rs4660306	ENSG00000117448	AKR1A1	Protein coding
6	rs4660306	ENSG00000126088	UROD	Protein coding
8	rs6678639	ENSG00000142973	CYP4B1	Protein coding
8	rs6678639	ENSG00000187048	CYP4A11	Protein coding
8	rs6678639	ENSG00000162365	CYP4A22	Protein coding
9	rs13375749	ENSG00000157184	CPT2	Protein coding
9	rs13375749	ENSG00000157193	LRP8	Protein coding
10	rs2235544	ENSG00000211452	DIO1	Protein coding
11	rs11591147	ENSG00000169174	PCSK9	Protein coding
12	rs4587594	ENSG00000132855	ANGPTL3	Protein coding
12	rs4587594	ENSG00000162607	USP1	Protein coding
13	rs4949874	ENSG00000117054	ACADM	Protein coding
13	rs4949874	ENSG00000137968	SLC44A5	Protein coding
14	rs28489187	ENSG00000153904	DDAH1	Protein coding
15	rs12029080	ENSG00000143036	SLC44A3	Protein coding
17	rs12141041	ENSG00000203859	HSD3B2	Protein coding
17	rs12141041	ENSG00000116882	HAO2	Protein coding
17	rs12141041	ENSG00000203857	HSD3B1	Protein coding
18	rs1163251	ENSG00000092621	PHGDH	Protein coding
18	rs1163251	ENSG00000134240	HMGCS2	Protein coding
20	rs2769264	ENSG00000159377	PSMB4	Protein coding
21	rs6693388	ENSG00000197747	S100A10	Protein coding
21	rs6693388	ENSG00000159445	THEM4	Protein coding
21	rs6693388	ENSG00000182134	TDRKH	Protein coding
22	rs4072037	ENSG00000177628	GBA	Protein coding
22	rs4072037	ENSG00000169241	SLC50A1	Protein coding
22	rs4072037	ENSG00000160752	FDPS	Protein coding
24	rs4503368	ENSG00000158874	APOA2	Protein coding
25	rs6687813	ENSG00000117479	SLC19A2	Protein coding
26	rs7061710	ENSG00000007933	FMO3	Protein coding
26	rs7061710	ENSG00000094963	FMO2	Protein coding
28	rs11119805	ENSG00000123684	LPGAT1	Protein coding
29	rs1776029	ENSG00000196660	SLC30A10	Protein coding
29	rs1776029	ENSG00000136628	EPRS	Protein coding
29	rs1776029	ENSG00000162813	BPNT1	Protein coding
30	rs4846914	ENSG00000143641	GALNT2	Protein coding
30	rs4846914	ENSG00000135775	COG2	Protein coding
31	rs558971	ENSG00000168275	COA6	Protein coding
32	rs2275565	ENSG00000116984	MTR	Protein coding
33	rs1367117	ENSG00000084674	APOB	Protein coding
34	rs1395	ENSG00000138074	SLC5A6	Protein coding
34	rs1395	ENSG00000084774	CAD	Protein coding
35	rs559555	ENSG00000158125	XDH	Protein coding
36	rs2160387	ENSG00000115902	SLC1A4	Protein coding
36	rs2160387	ENSG00000138069	RAB1A	Protein coding
37	rs13538	ENSG00000144035	NAT8	Protein coding
38	rs10490626	ENSG00000125629	INSIG2	Protein coding
39	rs6430553	ENSG00000153086	ACMSD	Protein coding
40	rs560887	ENSG00000152254	G6PC2	Protein coding
40	rs560887	ENSG00000073734	ABCB11	Protein coding
40	rs560887	ENSG00000163072	NOSTRIN	Protein coding
41	rs2287623	ENSG00000073734	ABCB11	Protein coding
41	rs2287623	ENSG00000152254	G6PC2	Protein coding
42	rs7582179	ENSG00000018510	AGPS	Protein coding
42	rs7582179	ENSG00000116044	NFE2L2	Protein coding
43	rs3738934	ENSG00000115361	ACADL	Protein coding
43	rs3738934	ENSG00000197713	RPE	Protein coding
44	rs1047891	ENSG00000021826	CPS1	Protein coding
45	rs1550532	ENSG00000168918	INPP5D	Protein coding
45	rs1550532	ENSG00000115488	NEU2	Protein coding
45	rs1550532	ENSG00000077044	DGKD	Protein coding
46	rs6742078	ENSG00000167165	UGT1A6	Protein coding
46	rs6742078	ENSG00000240224	UGT1A5	Protein coding
46	rs6742078	ENSG00000241119	UGT1A9	Protein coding
46	rs6742078	ENSG00000241635	UGT1A8	Protein coding
46	rs6742078	ENSG00000242366	UGT1A1	Protein coding
46	rs6742078	ENSG00000242515	UGT1A10	Protein coding
46	rs6742078	ENSG00000243135	UGT1A3	Protein coding
46	rs6742078	ENSG00000244122	UGT1A7	Protein coding
46	rs6742078	ENSG00000244474	UGT1A4	Protein coding
47	rs6748734	ENSG00000172482	AGXT	Protein coding
48	rs7616006	ENSG00000132170	PPARG	Protein coding
49	rs6804368	ENSG00000144644	GADL1	Protein coding
49	rs6804368	ENSG00000163513	TGFBR2	Protein coding
50	rs3132440	ENSG00000093217	XYLB	Protein coding
50	rs3132440	ENSG00000172940	SLC22A13	Protein coding
51	rs17279437	ENSG00000163817	SLC6A20	Protein coding
51	rs17279437	ENSG00000211456	SACM1L	Protein coding
52	rs4687717	ENSG00000163931	TKT	Protein coding
52	rs4687717	ENSG00000055955	ITIH4	Protein coding
53	rs17806888	ENSG00000172340	SUCLG2	Protein coding
55	rs9844948	ENSG00000114491	UMPS	Protein coding
56	rs10934753	ENSG00000144908	ALDH1L1	Protein coding
56	rs10934753	ENSG00000163884	KLF15	Protein coding
57	rs8177240	ENSG00000163781	TOPBP1	Protein coding
58	rs1280	ENSG00000163581	SLC2A2	Protein coding
59	rs2270968	ENSG00000078070	MCCC1	Protein coding
63	rs12498742	ENSG00000109667	SLC2A9	Protein coding
63	rs12498742	ENSG00000169676	DRD5	Protein coding
65	rs34100980	ENSG00000109181	UGT2B10	Protein coding
65	rs34100980	ENSG00000135220	UGT2A3	Protein coding
65	rs34100980	ENSG00000196620	UGT2B15	Protein coding
65	rs34100980	ENSG00000171234	UGT2B7	Protein coding
66	rs2282679	ENSG00000145321	GC	Protein coding
67	rs2231142	ENSG00000118777	ABCG2	Protein coding
67	rs2231142	ENSG00000118762	PKD2	Protein coding
67	rs2231142	ENSG00000163644	PPM1K	Protein coding
68	rs9637599	ENSG00000163644	PPM1K	Protein coding
68	rs9637599	ENSG00000118777	ABCG2	Protein coding
69	rs56043887	ENSG00000164089	ETNPPL	Protein coding
70	rs13122250	ENSG00000151790	TDO2	Protein coding
71	rs8396	ENSG00000171503	ETFDH	Protein coding
72	rs4690522	ENSG00000038002	AGA	Protein coding
72	rs4690522	ENSG00000109674	NEIL3	Protein coding
73	rs7700133	ENSG00000151726	ACSL1	Protein coding
74	rs4253311	ENSG00000145476	CYP4V2	Protein coding
75	rs11750211	ENSG00000174358	SLC6A19	Protein coding
75	rs11750211	ENSG00000164363	SLC6A18	Protein coding
76	rs37369	ENSG00000113492	AGXT2	Protein coding
77	rs10491431	ENSG00000145626	UGT3A1	Protein coding
77	rs10491431	ENSG00000168671	UGT3A2	Protein coding
78	rs12916	ENSG00000113161	HMGCR	Protein coding
78	rs12916	ENSG00000113163	COL4A3BP	Protein coding
78	rs12916	ENSG00000176928	GCNT4	Protein coding
78	rs12916	ENSG00000122008	POLK	Protein coding
79	rs248386	ENSG00000132837	DMGDH	Protein coding
79	rs248386	ENSG00000132840	BHMT2	Protein coding
79	rs248386	ENSG00000113273	ARSB	Protein coding
79	rs248386	ENSG00000145692	BHMT	Protein coding
80	rs16876394	ENSG00000132837	DMGDH	Protein coding
80	rs16876394	ENSG00000132840	BHMT2	Protein coding
80	rs16876394	ENSG00000145692	BHMT	Protein coding
81	rs4869272	ENSG00000175426	PCSK1	Protein coding
82	rs272889	ENSG00000197208	SLC22A4	Protein coding
82	rs272889	ENSG00000072682	P4HA2	Protein coding
82	rs272889	ENSG00000197375	SLC22A5	Protein coding
82	rs272889	ENSG00000164398	ACSL6	Protein coding
82	rs272889	ENSG00000125347	IRF1	Protein coding
83	rs3846710	ENSG00000186335	SLC36A2	Protein coding
83	rs3846710	ENSG00000196743	GM2A	Protein coding
85	rs9392556	ENSG00000198721	ECI2	Protein coding
86	rs3734398	ENSG00000197977	ELOVL2	Protein coding
87	rs3757354	ENSG00000007944	MYLIP	Protein coding
87	rs3757354	ENSG00000137198	GMPR	Protein coding
88	rs6459467	ENSG00000137198	GMPR	Protein coding
88	rs6459467	ENSG00000007944	MYLIP	Protein coding
89	rs1800562	ENSG00000010704	HFE	Protein coding
89	rs1800562	ENSG00000197061	HIST1H4C	Protein coding
89	rs1800562	ENSG00000112337	SLC17A2	Protein coding
89	rs1800562	ENSG00000124529	HIST1H4B	Protein coding
89	rs1800562	ENSG00000124564	SLC17A3	Protein coding
89	rs1800562	ENSG00000124693	HIST1H3B	Protein coding
89	rs1800562	ENSG00000196176	HIST1H4A	Protein coding
89	rs1800562	ENSG00000196532	HIST1H3C	Protein coding
89	rs1800562	ENSG00000198366	HIST1H3A	Protein coding
90	rs1061808	ENSG00000204310	AGPAT1	Protein coding
90	rs1061808	ENSG00000204305	AGER	Protein coding
90	rs1061808	ENSG00000221988	PPT2	Protein coding
90	rs1061808	ENSG00000231852	CYP21A2	Protein coding
91	rs9296404	ENSG00000124713	GNMT	Protein coding
91	rs9296404	ENSG00000124587	PEX6	Protein coding
91	rs9296404	ENSG00000112640	PPP2R5D	Protein coding
92	rs9369898	ENSG00000146085	MUT	Protein coding
92	rs9369898	ENSG00000203972	GLYATL3	Protein coding
93	rs494562	ENSG00000135318	NT5E	Protein coding
94	rs12210538	ENSG00000203797	DDO	Protein coding
95	rs14399	ENSG00000009413	REV3L	Protein coding
96	rs2248551	ENSG00000112282	MED23	Protein coding
96	rs2248551	ENSG00000118520	ARG1	Protein coding
96	rs2248551	ENSG00000154269	ENPP3	Protein coding
97	rs662138	ENSG00000175003	SLC22A1	Protein coding
97	rs662138	ENSG00000112499	SLC22A2	Protein coding
98	rs10455872	ENSG00000198670	LPA	Protein coding
98	rs10455872	ENSG00000122194	PLG	Protein coding
98	rs10455872	ENSG00000146477	SLC22A3	Protein coding
99	rs12670403	ENSG00000106546	AHR	Protein coding
100	rs6975024	ENSG00000106633	GCK	Protein coding
101	rs2073547	ENSG00000015520	NPC1L1	Protein coding
102	rs2686796	ENSG00000183696	UPP1	Protein coding
103	rs7809234	ENSG00000132437	DDC	Protein coding
103	rs7809234	ENSG00000132436	FIGNL1	Protein coding
104	rs4947534	ENSG00000146733	PSPH	Protein coding
104	rs4947534	ENSG00000129103	SUMF2	Protein coding
105	rs17711722	ENSG00000169919	GUSB	Protein coding
105	rs17711722	ENSG00000196715	VKORC1L1	Protein coding
105	rs17711722	ENSG00000126522	ASL	Protein coding
105	rs17711722	ENSG00000249319	-	Protein coding
106	rs17145738	ENSG00000009950	MLXIPL	Protein coding
106	rs17145738	ENSG00000009954	BAZ1B	Protein coding
107	rs2366858	ENSG00000135218	CD36	Protein coding
108	rs7385804	ENSG00000106327	TFR2	Protein coding
109	rs38855	ENSG00000105974	CAV1	Protein coding
110	rs1005390	ENSG00000002726	AOC1	Protein coding
111	rs4921914	ENSG00000156006	NAT2	Protein coding
111	rs4921914	ENSG00000171428	NAT1	Protein coding
112	rs12678919	ENSG00000175445	LPL	Protein coding
113	rs2160860	ENSG00000188676	IDO2	Protein coding
113	rs2160860	ENSG00000131203	IDO1	Protein coding
114	rs4738684	ENSG00000167910	CYP7A1	Protein coding
115	rs1030420	ENSG00000147576	ADHFE1	Protein coding
115	rs1030420	ENSG00000185697	MYBL1	Protein coding
118	rs10087900	ENSG00000182851	GPIHBP1	Protein coding
119	rs12550729	ENSG00000179632	MAF1	Protein coding
119	rs12550729	ENSG00000178814	OPLAH	Protein coding
119	rs12550729	ENSG00000179091	CYC1	Protein coding
119	rs12550729	ENSG00000197858	GPAA1	Protein coding
119	rs12550729	ENSG00000178209	PLEC	Protein coding
119	rs12550729	ENSG00000178685	PARP10	Protein coding
120	rs750472	ENSG00000161016	RPL8	Protein coding
120	rs750472	ENSG00000167701	GPT	Protein coding
121	rs3780181	ENSG00000147852	VLDLR	Protein coding
123	rs11144134	ENSG00000119121	TRPM6	Protein coding
123	rs11144134	ENSG00000156017	C9orf41	Protein coding
124	rs7045138	ENSG00000136936	XPA	Protein coding
125	rs1883025	ENSG00000165029	ABCA1	Protein coding
126	rs1805313	ENSG00000148218	ALAD	Protein coding
126	rs1805313	ENSG00000119431	HDHD3	Protein coding
127	rs15676	ENSG00000171097	CCBL1	Protein coding
128	rs746872	ENSG00000095321	CRAT	Protein coding
129	rs649129	ENSG00000148297	MED22	Protein coding
129	rs649129	ENSG00000148303	RPL7A	Protein coding
129	rs649129	ENSG00000148290	SURF1	Protein coding
131	rs17134585	ENSG00000198610	AKR1C4	Protein coding
131	rs17134585	ENSG00000196139	AKR1C3	Protein coding
132	rs1801222	ENSG00000107611	CUBN	Protein coding
133	rs1171614	ENSG00000165449	SLC16A9	Protein coding
134	rs10882272	ENSG00000138207	RBP4	Protein coding
135	rs1074145	ENSG00000108242	CYP2C18	Protein coding
135	rs1074145	ENSG00000138109	CYP2C9	Protein coding
135	rs1074145	ENSG00000165841	CYP2C19	Protein coding
135	rs1074145	ENSG00000138115	CYP2C8	Protein coding
136	rs56322409	ENSG00000059573	ALDH18A1	Protein coding
136	rs56322409	ENSG00000138185	ENTPD1	Protein coding
137	rs603424	ENSG00000099194	SCD	Protein coding
138	rs9527	ENSG00000214435	AS3MT	Protein coding
138	rs9527	ENSG00000076685	NT5C2	Protein coding
138	rs9527	ENSG00000148842	CNNM2	Protein coding
139	rs11101730	ENSG00000148832	PAOX	Protein coding
139	rs11101730	ENSG00000148803	FUOM	Protein coding
139	rs11101730	ENSG00000127884	ECHS1	Protein coding
140	rs10741657	ENSG00000186104	CYP2R1	Protein coding
141	rs2403254	ENSG00000173432	SAA1	Protein coding
141	rs2403254	ENSG00000134333	LDHA	Protein coding
142	rs3847502	ENSG00000134575	ACP2	Protein coding
142	rs3847502	ENSG00000165916	PSMC3	Protein coding
142	rs3847502	ENSG00000025434	NR1H3	Protein coding
143	rs174548	ENSG00000134824	FADS2	Protein coding
143	rs174548	ENSG00000149485	FADS1	Protein coding
143	rs174548	ENSG00000168496	FEN1	Protein coding
144	rs3017098	ENSG00000162174	ASRGL1	Protein coding
145	rs504915	ENSG00000068976	PYGM	Protein coding
145	rs504915	ENSG00000197891	SLC22A12	Protein coding
146	rs12288023	ENSG00000132744	ACY3	Protein coding
146	rs12288023	ENSG00000132746	ALDH3B2	Protein coding
147	rs2229738	ENSG00000110090	CPT1A	Protein coding
148	rs12785878	ENSG00000172890	NADSYN1	Protein coding
148	rs12785878	ENSG00000172893	DHCR7	Protein coding
149	rs499974	ENSG00000166391	MOGAT2	Protein coding
149	rs499974	ENSG00000062282	DGAT2	Protein coding
150	rs7130284	ENSG00000086991	NOX4	Protein coding
150	rs7130284	ENSG00000077498	TYR	Protein coding
151	rs10830963	ENSG00000134640	MTNR1B	Protein coding
152	rs507080	ENSG00000118094	TREH	Protein coding
153	rs499368	ENSG00000111181	SLC6A12	Protein coding
155	rs2110073	ENSG00000111684	LPCAT3	Protein coding
157	rs2657879	ENSG00000135423	GLS2	Protein coding
158	rs7954638	ENSG00000139343	SNRPF	Protein coding
158	rs7954638	ENSG00000139344	AMDHD1	Protein coding
158	rs7954638	ENSG00000084110	HAL	Protein coding
159	rs1718309	ENSG00000171759	PAH	Protein coding
160	rs2241210	ENSG00000139428	MMAB	Protein coding
160	rs2241210	ENSG00000110921	MVK	Protein coding
160	rs2241210	ENSG00000076248	UNG	Protein coding
161	rs2066938	ENSG00000122971	ACADS	Protein coding
161	rs2066938	ENSG00000110917	MLEC	Protein coding
162	rs838876	ENSG00000073060	SCARB1	Protein coding
162	rs838876	ENSG00000150991	UBC	Protein coding
163	rs11619319	ENSG00000139515	PDX1	Protein coding
164	rs4941615	ENSG00000136143	SUCLA2	Protein coding
164	rs4941615	ENSG00000136159	NUDT15	Protein coding
164	rs4941615	ENSG00000136146	MED4	Protein coding
165	rs7157785	ENSG00000126821	SGPP1	Protein coding
165	rs7157785	ENSG00000140009	ESR2	Protein coding
166	rs7159888	ENSG00000033170	FUT8	Protein coding
167	rs2011069	ENSG00000166183	ASPG	Protein coding
167	rs2011069	ENSG00000156414	TDRD9	Protein coding
168	rs4983559	ENSG00000142208	AKT1	Protein coding
168	rs4983559	ENSG00000185100	ADSSL1	Protein coding
169	rs9635324	ENSG00000128928	IVD	Protein coding
170	rs1153858	ENSG00000171766	GATM	Protein coding
170	rs1153858	ENSG00000137860	SLC28A2	Protein coding
170	rs1153858	ENSG00000140254	DUOXA1	Protein coding
170	rs1153858	ENSG00000137857	DUOX1	Protein coding
170	rs1153858	ENSG00000140279	DUOX2	Protein coding
171	rs1365505	ENSG00000140284	SLC27A2	Protein coding
171	rs1365505	ENSG00000140287	HDC	Protein coding
172	rs2414095	ENSG00000137869	CYP19A1	Protein coding
172	rs2414095	ENSG00000183578	TNFAIP8L3	Protein coding
173	rs1532085	ENSG00000128918	ALDH1A2	Protein coding
173	rs1532085	ENSG00000166035	LIPC	Protein coding
175	rs2007084	ENSG00000166825	ANPEP	Protein coding
175	rs2007084	ENSG00000188095	MESP2	Protein coding
175	rs2007084	ENSG00000166821	PEX11A	Protein coding
175	rs2007084	ENSG00000166819	PLIN1	Protein coding
176	rs17702912	ENSG00000205629	LCMT1	Protein coding
177	rs247616	ENSG00000087237	CETP	Protein coding
178	rs12709013	ENSG00000125166	GOT2	Protein coding
179	rs16942887	ENSG00000141096	DPEP3	Protein coding
179	rs16942887	ENSG00000167261	DPEP2	Protein coding
179	rs16942887	ENSG00000205220	PSMB10	Protein coding
179	rs16942887	ENSG00000213398	LCAT	Protein coding
179	rs16942887	ENSG00000103066	PLA2G15	Protein coding
179	rs16942887	ENSG00000159720	ATP6V0D1	Protein coding
179	rs16942887	ENSG00000176387	HSD11B2	Protein coding
179	rs16942887	ENSG00000103064	SLC7A6	Protein coding
180	rs74249229	ENSG00000090857	PDPR	Protein coding
181	rs4788815	ENSG00000198650	TAT	Protein coding
182	rs2000999	ENSG00000261701	HPR	Protein coding
182	rs2000999	ENSG00000257017	HP	Protein coding
182	rs2000999	ENSG00000102967	DHODH	Protein coding
183	rs10083777	ENSG00000166454	ATMIN	Protein coding
183	rs10083777	ENSG00000140905	GCSH	Protein coding
184	rs6564851	ENSG00000135697	BCMO1	Protein coding
184	rs6564851	ENSG00000140905	GCSH	Protein coding
185	rs8051149	ENSG00000103257	SLC7A5	Protein coding
185	rs8051149	ENSG00000174990	CA5A	Protein coding
186	rs154657	ENSG00000015413	DPEP1	Protein coding
186	rs154657	ENSG00000178773	CPNE7	Protein coding
187	rs172642	ENSG00000141485	SLC13A5	Protein coding
187	rs172642	ENSG00000108590	MED31	Protein coding
188	rs2271316	ENSG00000108839	ALOX12	Protein coding
189	rs12150660	ENSG00000129255	MPDU1	Protein coding
189	rs12150660	ENSG00000141504	SAT2	Protein coding
190	rs748196	ENSG00000133027	PEMT	Protein coding
190	rs748196	ENSG00000141026	MED9	Protein coding
191	rs113612868	ENSG00000131748	STARD3	Protein coding
191	rs113612868	ENSG00000141744	PNMT	Protein coding
191	rs113612868	ENSG00000167914	GSDMA	Protein coding
191	rs113612868	ENSG00000161395	PGAP3	Protein coding
191	rs113612868	ENSG00000172057	ORMDL3	Protein coding
192	rs4343	ENSG00000159640	ACE	Protein coding
192	rs4343	ENSG00000264813	-	Protein coding
192	rs4343	ENSG00000087191	PSMC5	Protein coding
193	rs1801689	ENSG00000091583	APOH	Protein coding
193	rs1801689	ENSG00000154229	PRKCA	Protein coding
194	rs7343008	ENSG00000158201	ABHD3	Protein coding
195	rs1667255	ENSG00000118271	TTR	Protein coding
195	rs1667255	ENSG00000118276	B4GALT6	Protein coding
197	rs4939883	ENSG00000101670	LIPG	Protein coding
197	rs4939883	ENSG00000167315	ACAA2	Protein coding
197	rs4939883	ENSG00000265681	RPL17	Protein coding
198	rs2100944	ENSG00000090661	CERS4	Protein coding
198	rs2100944	ENSG00000167775	CD320	Protein coding
199	rs116843064	ENSG00000167772	ANGPTL4	Protein coding
200	rs6511720	ENSG00000130164	LDLR	Protein coding
201	rs8012	ENSG00000105607	GCDH	Protein coding
202	rs2108622	ENSG00000186115	CYP4F2	Protein coding
202	rs2108622	ENSG00000171903	CYP4F11	Protein coding
202	rs2108622	ENSG00000186529	CYP4F3	Protein coding
203	rs4808136	ENSG00000105655	ISYNA1	Protein coding
204	rs8101881	ENSG00000021488	SLC7A9	Protein coding
204	rs8101881	ENSG00000173809	TDRD12	Protein coding
204	rs8101881	ENSG00000213965	NUDT19	Protein coding
205	rs56113850	ENSG00000255974	CYP2A6	Protein coding
205	rs56113850	ENSG00000198077	CYP2A7	Protein coding
206	rs2547231	ENSG00000105398	SULT2A1	Protein coding
207	rs2287921	ENSG00000174951	FUT1	Protein coding
207	rs2287921	ENSG00000176920	FUT2	Protein coding
207	rs2287921	ENSG00000063176	SPHK2	Protein coding
208	rs2576452	ENSG00000125505	MBOAT7	Protein coding
209	rs4814176	ENSG00000172296	SPTLC3	Protein coding
210	rs6048216	ENSG00000125798	FOXA2	Protein coding
210	rs6048216	ENSG00000132671	SSTR4	Protein coding
210	rs6048216	ENSG00000178726	THBD	Protein coding
211	rs1800961	ENSG00000101076	HNF4A	Protein coding
212	rs6073958	ENSG00000100979	PLTP	Protein coding
212	rs6073958	ENSG00000064601	CTSA	Protein coding
213	rs941206	ENSG00000172315	TP53RK	Protein coding
214	rs1570669	ENSG00000019186	CYP24A1	Protein coding
215	rs1571700	ENSG00000159267	HLCS	Protein coding
215	rs1571700	ENSG00000185808	PIGP	Protein coding
216	rs234714	ENSG00000160200	CBS	Protein coding
217	rs2540641	ENSG00000100033	PRODH	Protein coding
218	rs2040771	ENSG00000100075	SLC25A1	Protein coding
219	rs4680	ENSG00000093010	COMT	Protein coding
220	rs2330809	ENSG00000100028	SNRPD3	Protein coding
220	rs2330809	ENSG00000100031	GGT1	Protein coding
221	rs855791	ENSG00000128309	MPST	Protein coding
221	rs855791	ENSG00000128311	TST	Protein coding
222	rs1065852	ENSG00000100197	CYP2D6	Protein coding
222	rs1065852	ENSG00000184983	NDUFA6	Protein coding
222	rs1065852	ENSG00000198951	NAGA	Protein coding
222	rs1065852	ENSG00000198911	SREBF2	Protein coding
223	rs4253772	ENSG00000186951	PPARA	Protein coding
223	rs4253772	ENSG00000100416	TRMU	Protein coding
224	rs131794	ENSG00000025708	TYMP	Protein coding
224	rs131794	ENSG00000130489	SCO2	Protein coding
224	rs131794	ENSG00000100258	LMF2	Protein coding
224	rs131794	ENSG00000100288	CHKB	Protein coding
224	rs131794	ENSG00000205560	CPT1B	Protein coding
225	rs6151429	ENSG00000100299	ARSA	Protein coding
225	rs6151429	ENSG00000100288	CHKB	Protein coding
227	rs766420	ENSG00000007350	TKTL1	Protein coding
227	rs766420	ENSG00000013563	DNASE1L1	Protein coding
227	rs766420	ENSG00000147403	RPL10	Protein coding
227	rs766420	ENSG00000102125	TAZ	Protein coding

## Sheet: Table S7
Table S7. Enrichment analyses assessing the extent to which various top-down and bottom-up criteria are able to pinpoint true positive causal genes underlying 227 mQTLs.
The different criteria are ranked by p-value. Odds ratios and uncorrected p-values were determined by Fisher’s exact test. p-values were Bonferroni-corrected for 26 tests.
Abbreviations: LD; linkage disequilibrium, TD; top-down, Reac; Reactome, Orph; Orphanet, GO; Gene Ontology, KEGG; Kyoto Encyclopedia of Genes and Genomes; MGI; Mouse Genome Informatics.
ProGeM criterion	ProGeM category	Input gene set			Background gene set			Fold enrichment	Odds ratio	Uncorrected p-value	Bonferroni corrected p-value
		Number true causal genes	Number false causal genes	% true causal genes	Number true causal genes	Number false causal genes	% true causal genes
Nearest gene	Bottom-up	157	70	69.16	66	1336	4.71	14.69	45.09	1.02e-107	2.65e-106
Concurrent	Concurrent	187	216	46.4	36	1190	2.94	15.8	28.55	8.47e-93	2.2e-91
LD overlapping	Bottom-up	177	284	38.39	46	1122	3.94	9.75	15.17	9.48e-67	2.46e-65
Nearest three genes	Bottom-up	197	482	29.01	26	924	2.74	10.6	14.51	8.19e-55	2.13e-53
Modifier IMPACT sentinel	Bottom-up	111	95	53.88	112	1311	7.87	6.85	13.64	3.14e-52	8.16e-51
TD score ≥2	Top-down	157	371	29.73	66	1035	5.99	4.96	6.63	3.89e-36	1.01e-34
Bottom-up	Bottom-up	216	864	20	7	542	1.28	15.69	19.34	6.4e-33	1.66e-31
Metabolic-related (Reac)	Top-down	163	448	26.68	60	958	5.89	4.53	5.8	3.44e-31	8.93e-30
Modifier IMPACT proxy	Bottom-up	121	260	31.76	102	1146	8.17	3.89	5.22	1.69e-27	4.39e-26
TD score ≥3	Top-down	99	189	34.38	124	1217	9.25	3.72	5.13	2.56e-24	6.65e-23
Top-down	Top-down	194	758	20.38	29	648	4.28	4.76	5.71	5.69e-23	1.48e-21
Sentinel cis-eQTL	Bottom-up	127	351	26.57	96	1055	8.34	3.19	3.97	1.34e-20	3.47e-19
Moderate IMPACT sentinel	Bottom-up	24	1	96	199	1405	12.41	7.74	168.64	1.36e-20	3.53e-19
Metabolic-related (Orph)	Top-down	74	120	38.14	149	1286	10.38	3.67	5.31	1.82e-20	4.73e-19
Metabolic-related (GO)	Top-down	134	412	24.54	89	994	8.22	2.99	3.63	1.87e-18	4.86e-17
Sentinel/proxy cis-eQTL	Bottom-up	140	490	22.22	83	916	8.31	2.67	3.15	4.94e-15	1.28e-13
Proxy cis-eQTL	Bottom-up	130	448	22.49	93	958	8.85	2.54	2.99	1.02e-13	2.64e-12
Moderate IMPACT proxy	Bottom-up	38	47	44.71	185	1359	11.98	3.73	5.93	5.64e-13	1.47e-11
TD score ≥4	Top-down	34	41	45.33	189	1365	12.16	3.73	5.98	6.85e-12	1.78e-10
Metabolic-related (KEGG)	Top-down	89	274	24.52	134	1132	10.58	2.32	2.74	1.27e-10	3.29e-09
Low IMPACT proxy	Bottom-up	15	30	33.33	208	1376	13.13	2.54	3.3	0.0005	0.0138
High IMPACT proxy	Bottom-up	5	3	62.5	218	1403	13.45	4.65	10.7	0.0018	0.0472
TD score = 5	Top-down	6	7	46.15	217	1399	13.43	3.44	5.52	0.0046	0.119
Metabolic-related (MGI)	Top-down	30	112	21.13	193	1294	12.98	1.63	1.8	0.0102	0.265
Low IMPACT sentinel	Bottom-up	2	1	66.67	221	1405	13.59	4.9	12.68	0.0509	1.32
High IMPACT sentinel	Bottom-up	0	0	-	223	1406	13.69	-	0	1	26

## Sheet: Table S8
Table S8. Enrichment analyses of the mQTL nearest gene set before and after removing mQTLs tagged by high, moderate, and/or low impact genetic variants.
Two background gene sets were utilised; (i) all top-down and bottom-up candidates highlighted by ProGeM, and (ii) bottom-up candidates only (minus the inout gene set).
Odds ratios and p-values were determined by Fisher's exact test. p-values were Bonferroni-corrected for five tests.
Overall gene set filter		Number of mQTLs	Input gene set			Full background gene set (bottom-up and top-down candidates)							Bottom-up background gene set (bottom-up candidates only)
			Number true causal genes	Number false causal genes	% true causal genes	Number true causal genes	Number false causal genes	% true causal genes	Fold enrichment	Odds ratio	Uncorrected p-value	Bonferroni corrected p-value	Number true causal genes	Number false causal genes	% true causal genes	Fold enrichment	Odds ratio	Uncorrected p-value	Bonferroni corrected p-value
No filter	Nearest gene	227	157	70	69.16	66	1336	4.71	14.69	45.09	1.02e-107	5.09e-107	59	794	6.92	10	30	2.4e-82	1.198e-81
Filtered	minus: High/moderate IMPACT sentinels	202	133	69	65.84	65	1160	5.31	12.41	34.24	1.33e-84	6.67e-84	59	697	7.8	8.44	23.03	2.8e-64	1.402e-63
	minus: High/moderate/low IMPACT sentinels	200	131	69	65.5	65	1137	5.41	12.11	33.05	2.63e-82	1.31e-81	58	679	7.87	8.32	22.1	3.94e-62	1.969e-61
	minus: High/moderate IMPACT sentinels or proxies	139	97	42	69.78	38	761	4.76	14.67	45.77	4.34e-66	2.17e-65	34	433	7.28	9.59	29.12	4.34e-49	2.171e-48
	minus: High/moderate/low IMPACT sentinels or proxies	119	83	36	69.75	33	639	4.91	14.2	44.11	6.36e-56	3.18e-55	29	351	7.63	9.14	27.59	9.11e-41	4.555e-40

## Sheet: Table S9
Table S9. Enrichment analyses to determine whether tissue-specific cis-eQTLs are able to pinpoint true positive causal genes for 227 mQTLs.
Two background gene sets were utilised; (i) all top-down and bottom-up candidates highlighted by ProGeM, and (ii) bottom-up candidates only.
Odds ratios and p-values were determined by Fisher's exact test. p-values were Bonferroni-corrected for 48 tests.
	Tissue	Input gene set			Full background gene set (bottom-up and top-down candidates)							Bottom-up background gene set (bottom-up candidates only)
		Number true causal genes	Number false causal genes	% true causal genes	Number true causal genes	Number false causal genes	% true causal genes	Fold enrichment	Odds ratio	Uncorrected p-value	Bonferroni corrected p-value	Number true causal genes	Number false causal genes	% true causal genes	Fold enrichment	Odds ratio	Uncorrected p-value	Bonferroni corrected p-value
Cis-eQTL targets of sentinel variants	Adipose Subcutaneous	37	83	30.83	186	1323	12.33	2.5	3.17	5.32e-07	2.55e-05	179	781	18.65	1.65	1.94	0.0024	0.1171
	Adipose Visceral Omentum	26	58	30.95	197	1348	12.75	2.43	3.06	2.34e-05	0.00112	190	806	19.08	1.62	1.9	0.0149	0.7141
	Adrenal Gland	17	32	34.69	206	1374	13.04	2.66	3.54	0.0001	0.00613	199	832	19.3	1.8	2.22	0.0158	0.7589
	Artery Aorta	24	71	25.26	199	1335	12.97	1.95	2.27	0.0018	0.0855	192	793	19.49	1.3	1.4	0.1807	1
	Artery Coronary	7	20	25.93	216	1386	13.48	1.92	2.24	0.083	1	209	844	19.85	1.31	1.41	0.4637	1
	Artery Tibial	35	92	27.56	188	1314	12.52	2.2	2.66	1.92e-05	0.000921	181	772	18.99	1.45	1.62	0.0328	1
	Brain Amygdala	6	6	50	217	1400	13.42	3.73	6.44	0.0028	0.133	210	858	19.66	2.54	4.08	0.0188	0.9026
	Brain Anterior cingulate cortex BA24	13	16	44.83	210	1390	13.13	3.42	5.37	3.79e-05	0.00182	203	848	19.31	2.32	3.39	0.0019	0.0894
	Brain Caudate basal ganglia	10	21	32.26	213	1385	13.33	2.42	3.09	0.006	0.29	206	843	19.64	1.64	1.95	0.1072	1
	Brain Cerebellar Hemisphere	17	26	39.53	206	1380	12.99	3.04	4.37	1.79e-05	0.00086	199	838	19.19	2.06	2.75	0.0028	0.1321
	Brain Cerebellum	22	39	36.07	201	1367	12.82	2.81	3.83	5.91e-06	0.000284	194	825	19.04	1.89	2.4	0.0026	0.1249
	Brain Cortex	14	23	37.84	209	1383	13.13	2.88	4.02	0.0002	0.00863	202	841	19.37	1.95	2.53	0.0106	0.5065
	Brain Frontal Cortex BA9	10	15	40	213	1391	13.28	3.01	4.35	0.0009	0.0454	206	849	19.53	2.05	2.74	0.0197	0.9463
	Brain Hippocampus	7	12	36.84	216	1394	13.42	2.75	3.76	0.0096	0.461	209	852	19.7	1.87	2.38	0.0797	1
	Brain Hypothalamus	5	10	33.33	218	1396	13.51	2.47	3.2	0.0432	1	211	854	19.81	1.68	2.02	0.1971	1
	Brain Nucleus accumbens basal ganglia	10	13	43.48	213	1393	13.26	3.28	5.02	0.0004	0.0204	206	851	19.49	2.23	3.17	0.0138	0.6636
	Brain Putamen basal ganglia	7	16	30.43	216	1390	13.45	2.26	2.81	0.0288	1	209	848	19.77	1.54	1.77	0.1959	1
	Brain Spinal cord cervical c-1	6	10	37.5	217	1396	13.45	2.79	3.85	0.0149	0.716	210	854	19.74	1.9	2.44	0.1075	1
	Brain Substantia nigra	4	8	33.33	219	1398	13.54	2.46	3.19	0.0693	1	212	856	19.85	1.68	2.02	0.2721	1
	Breast Mammary Tissue	14	42	25	209	1364	13.29	1.88	2.17	0.0174	0.837	202	822	19.73	1.27	1.36	0.3897	1
	Cells EBV-transformed lymphocytes	5	19	20.83	218	1387	13.58	1.53	1.67	0.3617	1	211	845	19.98	1.04	1.05	1	1
	Cells Transformed fibroblasts	33	82	28.7	190	1324	12.55	2.29	2.8	1.38e-05	0.000661	183	782	18.96	1.51	1.72	0.0186	0.8928
	Colon Sigmoid	21	39	35	202	1367	12.87	2.72	3.64	1.68e-05	0.000807	195	825	19.12	1.83	2.28	0.0046	0.2193
	Colon Transverse	27	47	36.49	196	1359	12.6	2.89	3.98	3.52e-07	1.69e-05	189	817	18.79	1.94	2.48	0.0007	0.0353
	Esophagus Gastroesophageal Junction	19	46	29.23	204	1360	13.04	2.24	2.75	0.0007	0.0339	197	818	19.41	1.51	1.71	0.0766	1
	Esophagus Mucosa	41	105	28.08	182	1301	12.27	2.29	2.79	1.6e-06	7.68e-05	175	759	18.74	1.5	1.69	0.0105	0.5054
	Esophagus Muscularis	32	73	30.48	191	1333	12.53	2.43	3.06	5.04e-06	0.000242	184	791	18.87	1.61	1.88	0.0068	0.3258
	Heart Atrial Appendage	27	52	34.18	196	1354	12.65	2.7	3.58	1.61e-06	7.72e-05	189	812	18.88	1.81	2.23	0.002	0.0948
	Heart Left Ventricle	28	56	33.33	195	1350	12.62	2.64	3.46	1.8e-06	8.66e-05	188	808	18.88	1.77	2.15	0.0026	0.1259
	Liver	17	26	39.53	206	1380	12.99	3.04	4.37	1.79e-05	0.00086	199	838	19.19	2.06	2.75	0.0028	0.1321
	Lung	28	82	25.45	195	1324	12.84	1.98	2.32	0.0008	0.0368	188	782	19.38	1.31	1.42	0.1326	1
	Minor Salivary Gland	4	7	36.36	219	1399	13.54	2.69	3.65	0.0516	1	212	857	19.83	1.83	2.31	0.2449	1
	Muscle Skeletal	41	90	31.3	182	1316	12.15	2.58	3.29	4.01e-08	1.93e-06	175	774	18.44	1.7	2.01	0.001	0.049
	Nerve Tibial	45	116	27.95	178	1290	12.13	2.31	2.81	4.01e-07	1.92e-05	171	748	18.61	1.5	1.7	0.0076	0.3661
	Ovary	4	12	25	219	1394	13.58	1.84	2.12	0.259	1	212	852	19.92	1.25	1.34	0.5406	1
	Pancreas	20	45	30.77	203	1361	12.98	2.37	2.98	0.0003	0.0131	196	819	19.31	1.59	1.86	0.0361	1
	Pituitary	18	23	43.9	205	1383	12.91	3.4	5.27	1.62e-06	7.78e-05	198	841	19.06	2.3	3.32	0.0004	0.0202
	Prostate	7	22	24.14	216	1384	13.5	1.79	2.04	0.1035	1	209	842	19.89	1.21	1.28	0.6367	1
	Skin Not Sun Exposed Suprapubic	35	76	31.53	188	1330	12.38	2.55	3.25	4.12e-07	1.98e-05	181	788	18.68	1.69	2	0.0024	0.1167
	Skin Sun Exposed Lower leg	48	107	30.97	175	1299	11.87	2.61	3.33	3.96e-09	1.9e-07	168	757	18.16	1.71	2.02	0.0005	0.0223
	Small Intestine Terminal Ileum	7	17	29.17	216	1389	13.46	2.17	2.65	0.0361	1	209	847	19.79	1.47	1.67	0.2984	1
	Spleen	9	31	22.5	214	1375	13.47	1.67	1.86	0.1045	1	207	833	19.9	1.13	1.17	0.6877	1
	Stomach	24	40	37.5	199	1366	12.72	2.95	4.11	9.36e-07	4.49e-05	192	824	18.9	1.98	2.57	0.001	0.0477
	Testis	31	64	32.63	192	1342	12.52	2.61	3.38	1.34e-06	6.44e-05	185	800	18.78	1.74	2.09	0.0028	0.1348
	Thyroid	39	98	28.47	184	1308	12.33	2.31	2.83	1.67e-06	8.04e-05	177	766	18.77	1.52	1.72	0.0115	0.5533
	Uterus	5	5	50	218	1401	13.47	3.71	6.41	0.0065	0.31	211	859	19.72	2.54	4.06	0.0321	1
	Vagina	5	11	31.25	218	1395	13.52	2.31	2.91	0.0561	1	211	853	19.83	1.58	1.84	0.3391	1
	Whole Blood	22	67	24.72	201	1339	13.05	1.89	2.19	0.0038	0.183	194	797	19.58	1.26	1.35	0.2679	1
Cis-eQTL targets of proxy variants	Adipose Subcutaneous	43	100	30.07	180	1306	12.11	2.48	3.12	7.06e-08	3.39e-06	173	764	18.46	1.63	1.9	0.0023	0.109
	Adipose Visceral Omentum	30	65	31.58	193	1341	12.58	2.51	3.2	3.27e-06	0.000157	186	799	18.88	1.67	1.98	0.0047	0.2234
	Adrenal Gland	19	37	33.93	204	1369	12.97	2.62	3.44	7.15e-05	0.00343	197	827	19.24	1.76	2.15	0.0149	0.715
	Artery Aorta	27	84	24.32	196	1322	12.91	1.88	2.17	0.0015	0.0734	189	780	19.5	1.25	1.33	0.2589	1
	Artery Coronary	12	28	30	211	1378	13.28	2.26	2.8	0.0078	0.374	204	836	19.62	1.53	1.76	0.1099	1
	Artery Tibial	41	107	27.7	182	1299	12.29	2.25	2.73	2.03e-06	9.75e-05	175	757	18.78	1.48	1.66	0.0148	0.708
	Brain Amygdala	7	9	43.75	216	1397	13.39	3.27	5.02	0.0031	0.151	209	855	19.64	2.23	3.18	0.0257	1
	Brain Anterior cingulate cortex BA24	14	18	43.75	209	1388	13.09	3.34	5.16	2.64e-05	0.00126	202	846	19.27	2.27	3.25	0.0024	0.1134
	Brain Caudate basal ganglia	10	24	29.41	213	1382	13.35	2.2	2.7	0.0186	0.894	206	840	19.69	1.49	1.7	0.1888	1
	Brain Cerebellar Hemisphere	21	35	37.5	202	1371	12.84	2.92	4.07	4.75e-06	0.000228	195	829	19.04	1.97	2.55	0.0017	0.0822
	Brain Cerebellum	26	53	32.91	197	1353	12.71	2.59	3.37	5.76e-06	0.000276	190	811	18.98	1.73	2.09	0.0051	0.2425
	Brain Cortex	18	30	37.5	205	1376	12.97	2.89	4.02	2.38e-05	0.00114	198	834	19.19	1.95	2.52	0.0047	0.2237
	Brain Frontal Cortex BA9	11	20	35.48	212	1386	13.27	2.67	3.59	0.0017	0.0812	205	844	19.54	1.82	2.26	0.0387	1
	Brain Hippocampus	7	14	33.33	216	1392	13.43	2.48	3.22	0.0174	0.835	209	850	19.74	1.69	2.03	0.1623	1
	Brain Hypothalamus	5	11	31.25	218	1395	13.52	2.31	2.91	0.0561	1	211	853	19.83	1.58	1.84	0.3391	1
	Brain Nucleus accumbens basal ganglia	11	23	32.35	212	1383	13.29	2.43	3.12	0.0039	0.188	205	841	19.6	1.65	1.96	0.0801	1
	Brain Putamen basal ganglia	6	20	23.08	217	1386	13.54	1.7	1.92	0.1547	1	210	844	19.92	1.16	1.21	0.626	1
	Brain Spinal cord cervical c-1	7	13	35	216	1393	13.42	2.61	3.47	0.0131	0.628	209	851	19.72	1.78	2.19	0.0958	1
	Brain Substantia nigra	5	8	38.46	218	1398	13.49	2.85	4	0.0233	1	211	856	19.78	1.94	2.53	0.1518	1
	Breast Mammary Tissue	17	52	24.64	206	1354	13.21	1.87	2.15	0.0113	0.544	199	812	19.68	1.25	1.33	0.3499	1
	Cells EBV-transformed lymphocytes	9	25	26.47	214	1381	13.42	1.97	2.32	0.0403	1	207	839	19.79	1.34	1.46	0.3815	1
	Cells Transformed fibroblasts	35	97	26.52	188	1309	12.56	2.11	2.51	5.14e-05	0.00247	181	767	19.09	1.39	1.53	0.0489	1
	Colon Sigmoid	26	50	34.21	197	1356	12.69	2.7	3.57	2.51e-06	0.00012	190	814	18.92	1.81	2.23	0.0026	0.125
	Colon Transverse	33	60	35.48	190	1346	12.37	2.87	3.89	3.29e-08	1.58e-06	183	804	18.54	1.91	2.41	0.0003	0.0162
	Esophagus Gastroesophageal Junction	19	48	28.36	204	1358	13.06	2.17	2.63	0.0015	0.0716	197	816	19.45	1.46	1.64	0.0834	1
	Esophagus Mucosa	42	126	25	181	1280	12.39	2.02	2.36	2.71e-05	0.0013	174	738	19.08	1.31	1.41	0.0926	1
	Esophagus Muscularis	33	94	25.98	190	1312	12.65	2.05	2.42	0.0001	0.00593	183	770	19.2	1.35	1.48	0.077	1
	Heart Atrial Appendage	32	72	30.77	191	1334	12.52	2.46	3.1	2.45e-06	0.000118	184	792	18.85	1.63	1.91	0.0064	0.3054
	Heart Left Ventricle	32	66	32.65	191	1340	12.48	2.62	3.4	8.48e-07	4.07e-05	184	798	18.74	1.74	2.1	0.0021	0.0997
	Liver	23	30	43.4	200	1376	12.69	3.42	5.27	6.68e-08	3.21e-06	193	834	18.79	2.31	3.31	6.4e-05	0.0031
	Lung	32	93	25.6	191	1313	12.7	2.02	2.36	0.0002	0.00965	184	771	19.27	1.33	1.44	0.0973	1
	Minor Salivary Gland	5	10	33.33	218	1396	13.51	2.47	3.2	0.0432	1	211	854	19.81	1.68	2.02	0.1971	1
	Muscle Skeletal	46	108	29.87	177	1298	12	2.49	3.12	4.17e-08	2e-06	170	756	18.36	1.63	1.89	0.0015	0.0731
	Nerve Tibial	49	132	27.07	174	1274	12.02	2.25	2.72	4.37e-07	2.1e-05	167	732	18.58	1.46	1.63	0.0109	0.5232
	Ovary	6	16	27.27	217	1390	13.5	2.02	2.4	0.107	1	210	848	19.85	1.37	1.51	0.4176	1
	Pancreas	23	60	27.71	200	1346	12.94	2.14	2.58	0.0005	0.0223	193	804	19.36	1.43	1.6	0.0852	1
	Pituitary	19	38	33.33	204	1368	12.98	2.57	3.35	9.43e-05	0.00453	197	826	19.26	1.73	2.09	0.0159	0.7656
	Prostate	9	23	28.13	214	1383	13.4	2.1	2.53	0.0318	1	207	841	19.75	1.42	1.59	0.2611	1
	Skin Not Sun Exposed Suprapubic	40	87	31.5	183	1319	12.18	2.59	3.31	5.09e-08	2.45e-06	176	777	18.47	1.71	2.03	0.0013	0.0619
	Skin Sun Exposed Lower leg	50	127	28.25	173	1279	11.91	2.37	2.91	4.85e-08	2.33e-06	166	737	18.38	1.54	1.75	0.0039	0.1863
	Small Intestine Terminal Ileum	11	20	35.48	212	1386	13.27	2.67	3.59	0.0017	0.0812	205	844	19.54	1.82	2.26	0.0387	1
	Spleen	12	41	22.64	211	1365	13.39	1.69	1.89	0.0656	1	204	823	19.86	1.14	1.18	0.5994	1
	Stomach	33	53	38.37	190	1353	12.31	3.12	4.43	3.24e-09	1.56e-07	183	811	18.41	2.08	2.76	3.47e-05	0.0017
	Testis	36	85	29.75	187	1321	12.4	2.4	2.99	1.43e-06	6.84e-05	180	779	18.77	1.59	1.83	0.0076	0.3626
	Thyroid	47	121	27.98	176	1285	12.05	2.32	2.83	1.91e-07	9.17e-06	169	743	18.53	1.51	1.71	0.0063	0.3024
	Uterus	6	10	37.5	217	1396	13.45	2.79	3.85	0.0149	0.716	210	854	19.74	1.9	2.44	0.1075	1
	Vagina	6	11	35.29	217	1395	13.46	2.62	3.5	0.0205	0.983	210	853	19.76	1.79	2.21	0.1258	1
	Whole Blood	25	81	23.58	198	1325	13	1.81	2.06	0.0049	0.235	191	783	19.61	1.2	1.26	0.3702	1
Cis-eQTL targets of either sentinel or proxy variants	Adipose Subcutaneous	44	113	28.03	179	1293	12.16	2.3	2.81	5.41e-07	2.6e-05	169	645	20.76	1.35	0.82	0.2904	1
	Adipose Visceral Omentum	32	75	29.91	191	1331	12.55	2.38	2.97	6.22e-06	0.000299	184	710	20.58	1.45	0.8	0.3153	1
	Adrenal Gland	19	39	32.76	204	1367	12.99	2.52	3.26	0.0001	0.00592	197	780	20.16	1.62	0.9	0.7957	1
	Artery Aorta	28	92	23.33	195	1314	12.92	1.81	2.05	0.0033	0.16	184	692	21	1.11	0.7	0.0984	1
	Artery Coronary	12	30	28.57	211	1376	13.3	2.15	2.61	0.0099	0.477	207	808	20.39	1.4	0.63	0.262	1
	Artery Tibial	41	117	25.95	182	1289	12.37	2.1	2.48	1.41e-05	0.000676	172	640	21.18	1.23	0.73	0.0948	1
	Brain Amygdala	7	9	43.75	216	1397	13.39	3.27	5.02	0.0031	0.151	209	845	19.83	2.21	1.49	0.3321	1
	Brain Anterior cingulate cortex BA24	15	20	42.86	208	1386	13.05	3.28	4.99	1.81e-05	0.00087	203	818	19.88	2.16	1.14	0.7375	1
	Brain Caudate basal ganglia	11	26	29.73	212	1380	13.32	2.23	2.75	0.0121	0.579	206	813	20.22	1.47	0.77	0.6206	1
	Brain Cerebellar Hemisphere	22	39	36.07	201	1367	12.82	2.81	3.83	5.91e-06	0.000284	196	790	19.88	1.81	1.09	0.7872	1
	Brain Cerebellum	27	57	32.14	196	1349	12.69	2.53	3.26	9.24e-06	0.000443	191	752	20.25	1.59	0.88	0.6483	1
	Brain Cortex	19	32	37.25	204	1374	12.93	2.88	3.99	1.55e-05	0.000746	201	793	20.22	1.84	0.83	0.6731	1
	Brain Frontal Cortex BA9	12	23	34.29	211	1383	13.24	2.59	3.42	0.0015	0.0707	205	820	20	1.71	1	1	1
	Brain Hippocampus	8	15	34.78	215	1391	13.39	2.6	3.45	0.0084	0.404	208	835	19.94	1.74	1.11	0.8342	1
	Brain Hypothalamus	5	11	31.25	218	1395	13.52	2.31	2.91	0.0561	1	211	838	20.11	1.55	0.76	0.8195	1
	Brain Nucleus accumbens basal ganglia	11	24	31.43	212	1382	13.3	2.36	2.98	0.005	0.242	205	817	20.06	1.57	0.93	1	1
	Brain Putamen basal ganglia	7	21	25	216	1385	13.49	1.85	2.14	0.0925	1	208	829	20.06	1.25	0.91	1	1
	Brain Spinal cord cervical c-1	8	14	36.36	215	1392	13.38	2.72	3.7	0.0062	0.298	208	837	19.9	1.83	1.19	0.6681	1
	Brain Substantia nigra	5	9	35.71	218	1397	13.5	2.65	3.56	0.0323	1	210	846	19.89	1.8	1.34	0.6042	1
	Breast Mammary Tissue	17	55	23.61	206	1351	13.23	1.78	2.03	0.0208	0.997	197	757	20.65	1.14	0.68	0.1559	1
	Cells EBV-transformed lymphocytes	9	29	23.68	214	1377	13.45	1.76	2	0.0897	1	207	814	20.27	1.17	0.71	0.4059	1
	Cells Transformed fibroblasts	37	105	26.06	186	1301	12.51	2.08	2.46	3.34e-05	0.0016	177	654	21.3	1.22	0.69	0.0577	1
	Colon Sigmoid	26	52	33.33	197	1354	12.7	2.62	3.43	4.39e-06	0.000211	189	757	19.98	1.67	1.01	1	1
	Colon Transverse	34	65	34.34	189	1341	12.35	2.78	3.71	5.13e-08	2.46e-06	176	729	19.45	1.77	1.23	0.303	1
	Esophagus Gastroesophageal Junction	19	54	26.03	204	1352	13.11	1.99	2.33	0.0044	0.212	196	754	20.63	1.26	0.7	0.1979	1
	Esophagus Mucosa	43	139	23.63	180	1267	12.44	1.9	2.18	0.0001	0.00623	168	591	22.13	1.07	0.62	0.0076	0.3658
	Esophagus Muscularis	33	99	25	190	1307	12.69	1.97	2.29	0.0003	0.0138	180	681	20.91	1.2	0.74	0.156	1
	Heart Atrial Appendage	33	76	30.28	190	1330	12.5	2.42	3.04	3.54e-06	0.00017	180	721	19.98	1.52	1.01	1	1
	Heart Left Ventricle	33	71	31.73	190	1335	12.46	2.55	3.26	8.4e-07	4.03e-05	183	719	20.29	1.56	0.89	0.6818	1
	Liver	23	32	41.82	200	1374	12.71	3.29	4.93	1.55e-07	7.43e-06	194	781	19.9	2.1	1.07	0.7977	1
	Lung	32	101	24.06	191	1305	12.77	1.88	2.16	0.0008	0.0404	184	655	21.93	1.1	0.55	0.0026	0.1229
	Minor Salivary Gland	6	11	35.29	217	1395	13.46	2.62	3.5	0.0205	0.983	210	844	19.92	1.77	1.21	0.626	1
	Muscle Skeletal	48	117	29.09	175	1289	11.95	2.43	3.02	3.34e-08	1.6e-06	168	625	21.19	1.37	0.75	0.121	1
	Nerve Tibial	52	146	26.26	171	1260	11.95	2.2	2.62	4.11e-07	1.97e-05	160	582	21.56	1.22	0.72	0.0595	1
	Ovary	6	17	26.09	217	1389	13.51	1.93	2.26	0.1158	1	210	832	20.15	1.29	0.74	0.6797	1
	Pancreas	25	63	28.41	198	1343	12.85	2.21	2.69	0.0002	0.00827	189	728	20.61	1.38	0.76	0.2876	1
	Pituitary	21	39	35	202	1367	12.87	2.72	3.64	1.68e-05	0.000807	194	787	19.78	1.77	1.16	0.5978	1
	Prostate	10	24	29.41	213	1382	13.35	2.2	2.7	0.0186	0.894	206	813	20.22	1.45	0.77	0.6206	1
	Skin Not Sun Exposed Suprapubic	42	96	30.43	181	1310	12.14	2.51	3.16	7.79e-08	3.74e-06	174	657	20.94	1.45	0.77	0.1757	1
	Skin Sun Exposed Lower leg	54	141	27.69	169	1265	11.79	2.35	2.86	2.62e-08	1.26e-06	157	582	21.24	1.3	0.78	0.1411	1
	Small Intestine Terminal Ileum	11	23	32.35	212	1383	13.29	2.43	3.12	0.0039	0.188	209	812	20.47	1.58	0.52	0.1314	1
	Spleen	12	43	21.82	211	1363	13.41	1.63	1.8	0.1063	1	204	782	20.69	1.05	0.56	0.0786	1
	Stomach	35	58	37.63	188	1348	12.24	3.07	4.32	1.88e-09	9e-08	181	749	19.46	1.93	1.26	0.2725	1
	Testis	39	91	30	184	1315	12.27	2.44	3.06	3.68e-07	1.76e-05	179	682	20.79	1.44	0.77	0.2191	1
	Thyroid	49	132	27.07	174	1274	12.02	2.25	2.72	4.37e-07	2.1e-05	167	606	21.6	1.25	0.69	0.0427	1
	Uterus	6	11	35.29	217	1395	13.46	2.62	3.5	0.0205	0.983	210	847	19.87	1.78	1.42	0.4345	1
	Vagina	7	12	36.84	216	1394	13.42	2.75	3.76	0.0096	0.461	209	841	19.9	1.85	1.22	0.6441	1
	Whole Blood	27	89	23.28	196	1317	12.95	1.8	2.04	0.0031	0.151	188	684	21.56	1.08	0.57	0.009	0.4319

## Sheet: Table S10
Table S10. Enrichment analyses assessing the extent to which various bottom-up criteria are able to pinpoint true positive causal genes underlying 227 mQTLs.
The different criteria are ranked by p-value. Odds ratios and uncorrected p-values were determined by Fisher’s exact test. p-values were Bonferroni-corrected for 14 tests.
Abbreviations: LD; linkage disequilibrium
ProGeM criterion	Input gene set			Background gene set			Fold enrichment	Odds ratio	Uncorrected p-value	Bonferroni corrected p-value
	Number true causal genes	Number false causal genes	% true causal genes	Number true causal genes	Number false causal genes	% true causal genes
Nearest gene	157	70	69.16	59	794	6.92	10	30	2.4e-82	3.36e-81
LD overlapping	177	284	38.39	39	580	6.3	6.09	9.25	8.11e-40	1.13e-38
Modifier IMPACT lead	109	95	53.43	107	769	12.21	4.37	8.22	4.37e-34	6.12e-33
Nearest three genes	197	482	29.01	19	382	4.74	6.12	8.2	2.23e-25	3.12e-24
Moderate IMPACT sentinel	24	1	96	192	863	18.2	5.28	107.35	1.19e-16	1.66e-15
Modifier IMPACT proxy	118	251	31.98	98	613	13.78	2.32	2.94	4.83e-12	6.76e-11
Moderate IMPACT proxy	38	47	44.71	178	817	17.89	2.5	3.71	5.87e-08	8.22e-07
Sentinel cis-eQTL	127	351	26.57	89	513	14.78	1.8	2.08	1.85e-06	2.6e-05
High IMPACT proxy	5	3	62.5	211	861	19.68	3.18	6.78	0.0101	0.142
Sentinel/proxy cis-eQTL	140	490	22.22	76	374	16.89	1.32	1.41	0.031	0.434
Low IMPACT proxy	15	29	34.09	201	835	19.4	1.76	2.15	0.0318	0.446
Proxy cis-eQTL	130	448	22.49	86	416	17.13	1.31	1.4	0.0326	0.456
Low IMPACT sentinel	2	1	66.67	214	863	19.87	3.36	8.04	0.1037	1
High IMPACT sentinel	0	0	-	216	864	20	-	0	1	1

[truncated: 3 more sheets: Table S11, Table S12, Table S13]
